# Supplementary material for: An expression meta-analysis of predicted microRNA targets identifies a diagnostic signature for lung cancer
Source: BMC Med Genomics. 2008 Dec 16;1:61. doi: 10.1186/1755-8794-1-61 (PMC2633354; doi:10.1186/1755-8794-1-61)
Supplement: Additional file 1 — A summary of database selection and the key findings of this study. [file 1755-8794-1-61-S1.xls]

## Sheet: Sheet1
Additional File 1
Heading	Subheading	Descriptor	Reported? (Y/N)	Where?
Title		A gene expression meta-analysis of predicted microRNA targets identifies a diagnostic signature for lung cancer	NA	NA
Abstract			NA	NA
	Objectives	(1) AD and SCC are the most frequent lung cancer subtypes. Despite many discrepancies, both subtypes share similar treatment strategies, and treatment failure is prominent, particularly for advanced diseases. (2) Late diagnosis is the main reason for treatment failure, and early detection may improve patient survival if more specific diagnostic methods are developed.	NA	NA
	Data sources	Gene Expression Omnibus	NA	NA
	Review methods	All microarray datasets of profiling human primary lung cancer specimens were reviewed.	NA	NA
	Results	A 17-gene signature was identified to reproducibly predict AD and SCC with high accuracy. The ability of the same signature to predict whether smokers have lung cancer from which the bronchoscopic specimens were taken also demonstrated similar accuracy to the original report.	NA	NA
	Conclusion	The 17-gene signature is a potential diagnostic marker for both tumor specimens obtained by biopsy or surgery, and large-airway epithelial cells from smokers by bronchoscopy.	NA	NA
Background		Lung cancer is the most common cause of cancer mortality in the world, and over 50% of the cases are diagnosed as AD and SCC. These two subtypes present unique histo-pathological characteristics at distinctive preferential anatomic locations, and yet are classified together as NSCLC and their staging and treatment are similar. Standard treatment strategies include surgical resection, followed by …	Y	page 4
Methods	Searching	In NCBI website, microarray datasets were identified using the search terms "human lung adenocarcinoma" or "human lung squamous carcinoma" under the GEO DataSets as of July 1st, 2007.	Y	Figure 1 and Table 1
	Selection	(1) Only datasets using human primary lung cancer specimens were reviewed. (2) For representativeness of the AD samples, datasets with AD specimens number less than 10 were removed from analysis. (3) For representativeness of the genes, datasets with 12 or less of the 17-gene signature available for analysis were removed from analysis. (4) Human lung cancer cell lines were not selected for analys…	Y	Figure 1 and Table 1
	Validity assessment	Once the dataset passed the selection criteria, no further filtering was used.	Y	Figure 1
	Data abstraction	Raw data were extracted directly from GEO.	Y	Additional File 2
	Study characteristics	This study used PAM to train one of the dataset (Database 1) and predicted the rest of datasets.	Y	Additional File 2
	Quantitative data synthesis	(1) Distributions of the microarray data were adjusted based on the platforms. (2)PAM prediction used all default parameter. Probabilities for cross-validation and test prediction were directly generated by PAM.	Y	page 6 and Additional File 2
Results	Trial flow	The summarizing trial flow for the meta-analysis profile is in Figure 1.	Y	Figure 1
	Study characteristics	The summarizing descriptive data from each dataset is in Table 1.	Y	Table 1
	Quantitative data synthesis	Expression of 17 predicted miR-34b/34c/449 target genes was identified from a training set to classify 41 AD and 17 SCC, and correctly predicted 89% of 346 AD and 82% of 265 SCC specimens from total 9 independent published datasets. The accuracy of prediction still remains comparable to classify 103 AD and 79 SCC samples from another 4 published datasets that have only 14 to 16 of the 17 genes av…	Y	page 1 and Table 1
Discussion		The 17-gene signature is a potential diagnostic tool for AD and SCC, and may provide molecular basis underlying these two subtypes for future specific therapies. The same signature is also a candidate diagnostic marker for early screening of cigarette smokers with lung cancer.	Y	page 1
