# Supplementary material for: An expression meta-analysis of predicted microRNA targets identifies a diagnostic signature for lung cancer
Source: BMC Med Genomics. 2008 Dec 16;1:61. doi: 10.1186/1755-8794-1-61 (PMC2633354; doi:10.1186/1755-8794-1-61)
Supplement: Additional file 3 — A complete list of target genes for miR-34b/34c/449 predicted by miRanda, TargetScan, and PicTar. [file 1755-8794-1-61-S3.xls]

## Sheet: TS4.0
Target gene	Gene name	Conserved sites				Poorly conserved sites				Repre- sentative miRNA	Total context score	Previous TargetScan publication(s)	Links to sites in UTRs		Target gene	Gene name	Conserved sites				Poorly conserved sites				Repre- sentative miRNA	Total context score	Previous TargetScan publication(s)	Links to sites in UTRs
		total	8mer	7mer-m8	7mer-1A	total	8mer	7mer-m8	7mer-1A								total	8mer	7mer-m8	7mer-1A	total	8mer	7mer-m8	7mer-1A
NAV3	neuron navigator 3	2	1	1	0	1	0	0	1	hsa-miR-34c	-0.72	2005	Sites in UTR		ODZ1	odz, odd Oz/ten-m homolog 1(Drosophila)	3	0	3	0	1	1	0	0	hsa-miR-34b	-1.08		Sites in UTR
PURB	purine-rich element binding protein B	1	0	1	0	2	1	0	1	hsa-miR-34c	-0.59	2005	Sites in UTR		ELMOD1	ELMO/CED-12 domain containing 1	2	1	1	0	1	0	1	0	hsa-miR-34b	-0.77		Sites in UTR
LGR4	leucine-rich repeat-containing G protein-coupled receptor 4	1	1	0	0	1	0	1	0	hsa-miR-34c	-0.58	2005	Sites in UTR		CADM2	cell adhesion molecule 2	1	0	0	1	1	1	0	0	hsa-miR-34b	-0.6		Sites in UTR
DNAJC16	DnaJ (Hsp40) homolog, subfamily C, member 16	1	1	0	0	1	1	0	0	hsa-miR-34c	-0.56		Sites in UTR		MET	met proto-oncogene (hepatocyte growth factor receptor)	2	1	1	0	0	0	0	0	hsa-miR-34b	-0.56		Sites in UTR
MET	met proto-oncogene (hepatocyte growth factor receptor)	2	0	2	0	0	0	0	0	hsa-miR-34c	-0.55	2005	Sites in UTR		CUGBP2	CUG triplet repeat, RNA binding protein 2	2	0	2	0	2	1	1	0	hsa-miR-34b	-0.55		Sites in UTR
SLC25A27	solute carrier family 25, member 27	1	1	0	0	1	0	0	1	hsa-miR-34c	-0.47		Sites in UTR		RAB3C	RAB3C, member RAS oncogene family	1	1	0	0	0	0	0	0	hsa-miR-34b	-0.53		Sites in UTR
MSL2L1	male-specific lethal 2-like 1 (Drosophila)	1	1	0	0	0	0	0	0	hsa-miR-34c	-0.47		Sites in UTR		ZZZ3	zinc finger, ZZ-type containing 3	1	1	0	0	0	0	0	0	hsa-miR-34b	-0.51		Sites in UTR
OSGIN2	oxidative stress induced growth inhibitor family member 2	1	1	0	0	0	0	0	0	hsa-miR-34c	-0.46		Sites in UTR		ACTL6A	actin-like 6A	1	1	0	0	0	0	0	0	hsa-miR-34b	-0.5		Sites in UTR
TTC19	tetratricopeptide repeat domain 19	1	1	0	0	0	0	0	0	hsa-miR-34c	-0.46	2005	Sites in UTR		ARL5B	ADP-ribosylation factor-like 5B	1	0	1	0	2	0	1	1	hsa-miR-34b	-0.49		Sites in UTR
RGS17	regulator of G-protein signalling 17	1	1	0	0	0	0	0	0	hsa-miR-34c	-0.46	2005	Sites in UTR		VEZT	vezatin, adherens junctions transmembrane protein	1	1	0	0	1	1	0	0	hsa-miR-34b	-0.48		Sites in UTR
E2F3	E2F transcription factor 3	1	1	0	0	0	0	0	0	hsa-miR-34c	-0.45	2005	Sites in UTR		GARNL4	GTPase activating Rap/RanGAP domain-like 4	1	1	0	0	1	0	1	0	hsa-miR-34b	-0.47		Sites in UTR
SGPP1	sphingosine-1-phosphate phosphatase 1	1	1	0	0	0	0	0	0	hsa-miR-34c	-0.43	2005	Sites in UTR		ANKS1B	ankyrin repeat and sterile alpha motif domain containing 1B	1	1	0	0	0	0	0	0	hsa-miR-34b	-0.46		Sites in UTR
EFNB1	ephrin-B1	1	0	0	1	2	1	1	0	hsa-miR-34c	-0.43	2005	Sites in UTR		MYB	v-myb myeloblastosis viral oncogene homolog (avian)	1	0	1	0	1	0	1	0	hsa-miR-34b	-0.46		Sites in UTR
NRIP3	nuclear receptor interacting protein 3	1	1	0	0	0	0	0	0	hsa-miR-34c	-0.4	2005	Sites in UTR		PTPRG	protein tyrosine phosphatase, receptor type, G	1	1	0	0	0	0	0	0	hsa-miR-34b	-0.46		Sites in UTR
ZMYM4	zinc finger, MYM-type 4	1	1	0	0	0	0	0	0	hsa-miR-34c	-0.4		Sites in UTR		KCTD16	potassium channel tetramerisation domain containing 16	1	1	0	0	0	0	0	0	hsa-miR-34b	-0.45		Sites in UTR
SCN2B	sodium channel, voltage-gated, type II, beta	3	2	0	1	1	0	0	1	hsa-miR-34c	-0.37	2005	Sites in UTR		MAN2A2	mannosidase, alpha, class 2A, member 2	1	0	1	0	1	1	0	0	hsa-miR-34b	-0.45		Sites in UTR
POGZ	pogo transposable element with ZNF domain	1	1	0	0	0	0	0	0	hsa-miR-34c	-0.37	2005	Sites in UTR		DNM1L	dynamin 1-like	1	1	0	0	0	0	0	0	hsa-miR-34b	-0.44		Sites in UTR
KITLG	KIT ligand	2	1	0	1	0	0	0	0	hsa-miR-34c	-0.37	2005	Sites in UTR		ARNT2	aryl-hydrocarbon receptor nuclear translocator 2	1	0	1	0	0	0	0	0	hsa-miR-34b	-0.44		Sites in UTR
TPD52	tumor protein D52	1	1	0	0	1	0	0	1	hsa-miR-34c	-0.34	2005	Sites in UTR		ATP1B3	ATPase, Na+/K+ transporting, beta 3 polypeptide	1	0	1	0	1	0	1	0	hsa-miR-34b	-0.44		Sites in UTR
SIDT2	SID1 transmembrane family, member 2	1	0	1	0	1	0	1	0	hsa-miR-34c	-0.34		Sites in UTR		C14orf43	chromosome 14 open reading frame 43	2	0	2	0	0	0	0	0	hsa-miR-34b	-0.43		Sites in UTR
KIAA1217	KIAA1217	1	1	0	0	0	0	0	0	hsa-miR-34c	-0.33	2005	Sites in UTR		TRIM2	tripartite motif-containing 2	1	1	0	0	0	0	0	0	hsa-miR-34b	-0.43		Sites in UTR
SLC4A7	solute carrier family 4, sodium bicarbonate cotransporter, member 7	1	1	0	0	0	0	0	0	hsa-miR-34c	-0.31	2005	Sites in UTR		NFAT5	nuclear factor of activated T-cells 5, tonicity-responsive	1	1	0	0	1	0	1	0	hsa-miR-34b	-0.43		Sites in UTR
ZFHX4	zinc finger homeodomain 4	1	1	0	0	0	0	0	0	hsa-miR-34c	-0.3	2005	Sites in UTR		MAT2A	methionine adenosyltransferase II, alpha	1	1	0	0	0	0	0	0	hsa-miR-34b	-0.42		Sites in UTR
GPR158	G protein-coupled receptor 158	1	0	1	0	0	0	0	0	hsa-miR-34c	-0.3		Sites in UTR		FAM49B	family with sequence similarity 49, member B	1	1	0	0	0	0	0	0	hsa-miR-34b	-0.42		Sites in UTR
NR4A2	nuclear receptor subfamily 4, group A, member 2	1	0	1	0	0	0	0	0	hsa-miR-34c	-0.29	2005	Sites in UTR		ARID1B	AT rich interactive domain 1B (SWI1-like)	1	1	0	0	0	0	0	0	hsa-miR-34b	-0.42		Sites in UTR
PHF15	PHD finger protein 15	1	0	0	1	2	1	0	1	hsa-miR-34c	-0.29	2005	Sites in UTR		CNTNAP1	contactin associated protein 1	1	1	0	0	1	0	1	0	hsa-miR-34b	-0.41		Sites in UTR
LOXL3	lysyl oxidase-like 3	1	1	0	0	1	0	1	0	hsa-miR-34c	-0.28		Sites in UTR		YWHAZ	tyrosine 3-monooxygenase/tryptophan 5-monooxygenase activation protein, zeta polypeptide	1	1	0	0	0	0	0	0	hsa-miR-34b	-0.41		Sites in UTR
GREM2	gremlin 2, cysteine knot superfamily, homolog (Xenopus laevis)	1	1	0	0	0	0	0	0	hsa-miR-34c	-0.28	2005	Sites in UTR		TAOK1	TAO kinase 1	1	1	0	0	0	0	0	0	hsa-miR-34b	-0.41		Sites in UTR
SOX4	SRY (sex determining region Y)-box 4	1	0	1	0	0	0	0	0	hsa-miR-34c	-0.28	2005	Sites in UTR		DLL1	delta-like 1 (Drosophila)	2	0	2	0	1	0	1	0	hsa-miR-34b	-0.4		Sites in UTR
LDHA	lactate dehydrogenase A	1	1	0	0	0	0	0	0	hsa-miR-34c	-0.27	2005	Sites in UTR		VAMP3	vesicle-associated membrane protein 3 (cellubrevin)	1	1	0	0	0	0	0	0	hsa-miR-34b	-0.39		Sites in UTR
ARHGAP26	Rho GTPase activating protein 26	1	1	0	0	0	0	0	0	hsa-miR-34c	-0.26	2005	Sites in UTR		HOXB8	homeobox B8	1	1	0	0	0	0	0	0	hsa-miR-34b	-0.39		Sites in UTR
TMEM55A	transmembrane protein 55A	1	0	1	0	0	0	0	0	hsa-miR-34c	-0.26		Sites in UTR		ETS1	v-ets erythroblastosis virus E26 oncogene homolog 1 (avian)	1	0	1	0	1	0	0	1	hsa-miR-34b	-0.38		Sites in UTR
SEMA4C	sema domain, immunoglobulin domain (Ig), transmembrane domain (TM) and short cytoplasmic domain, (semaphorin) 4C	1	1	0	0	1	0	1	0	hsa-miR-34c	-0.25	2005	Sites in UTR		FOXP1	forkhead box P1	2	0	2	0	0	0	0	0	hsa-miR-34b	-0.38		Sites in UTR
BCL2	B-cell CLL/lymphoma 2	1	0	0	1	0	0	0	0	hsa-miR-34c	-0.24	2005	Sites in UTR		ADCY2	adenylate cyclase 2 (brain)	1	0	1	0	1	0	1	0	hsa-miR-34b	-0.38		Sites in UTR
C1orf9	chromosome 1 open reading frame 9	1	0	1	0	0	0	0	0	hsa-miR-34c	-0.24	2005	Sites in UTR		PAPOLA	poly(A) polymerase alpha	1	0	1	0	0	0	0	0	hsa-miR-34b	-0.36		Sites in UTR
AKAP6	A kinase (PRKA) anchor protein 6	1	0	1	0	0	0	0	0	hsa-miR-34c	-0.24	2005	Sites in UTR		RBM12	RNA binding motif protein 12	1	0	1	0	1	0	1	0	hsa-miR-34b	-0.36		Sites in UTR
PPP2R5A	protein phosphatase 2, regulatory subunit B', alpha isoform	1	0	1	0	0	0	0	0	hsa-miR-34c	-0.24	2005	Sites in UTR		LYST	lysosomal trafficking regulator	1	0	0	1	1	0	1	0	hsa-miR-34b	-0.35		Sites in UTR
TMCC3	transmembrane and coiled-coil domain family 3	1	0	1	0	1	0	0	1	hsa-miR-34c	-0.23	2005	Sites in UTR		KIAA1166	KIAA1166	1	1	0	0	1	0	0	1	hsa-miR-34b	-0.35		Sites in UTR
SLC2A13	solute carrier family 2 (facilitated glucose transporter), member 13	1	0	1	0	0	0	0	0	hsa-miR-34c	-0.23	2005	Sites in UTR		BOLA2	bolA homolog 2 (E. coli)	1	1	0	0	0	0	0	0	hsa-miR-34b	-0.34		Sites in UTR
JMJD1C	jumonji domain containing 1C	1	0	0	1	0	0	0	0	hsa-miR-34c	-0.22	2005	Sites in UTR		MYC	v-myc myelocytomatosis viral oncogene homolog (avian)	1	0	1	0	0	0	0	0	hsa-miR-34b	-0.34		Sites in UTR
CUGBP2	CUG triplet repeat, RNA binding protein 2	1	0	1	0	1	0	1	0	hsa-miR-34c	-0.22		Sites in UTR		MOBKL1A	MOB1, Mps One Binder kinase activator-like 1A (yeast)	1	0	1	0	1	0	1	0	hsa-miR-34b	-0.33		Sites in UTR
MPPED2	metallophosphoesterase domain containing 2	1	0	0	1	0	0	0	0	hsa-miR-34c	-0.21		Sites in UTR		CTNND2	catenin (cadherin-associated protein), delta 2 (neural plakophilin-related arm-repeat protein)	1	1	0	0	0	0	0	0	hsa-miR-34b	-0.33		Sites in UTR
ALCAM	activated leukocyte cell adhesion molecule	1	0	1	0	0	0	0	0	hsa-miR-34c	-0.21		Sites in UTR		OCRL	oculocerebrorenal syndrome of Lowe	2	0	2	0	1	0	0	1	hsa-miR-34b	-0.32		Sites in UTR
SEMA4B	sema domain, immunoglobulin domain (Ig), transmembrane domain (TM) and short cytoplasmic domain, (semaphorin) 4B	1	0	1	0	0	0	0	0	hsa-miR-34c	-0.2		Sites in UTR		FOXJ2	forkhead box J2	1	1	0	0	0	0	0	0	hsa-miR-34b	-0.32		Sites in UTR
BAZ2A	bromodomain adjacent to zinc finger domain, 2A	2	0	2	0	0	0	0	0	hsa-miR-34c	-0.2	2005	Sites in UTR		RAB10	RAB10, member RAS oncogene family	1	1	0	0	0	0	0	0	hsa-miR-34b	-0.32		Sites in UTR
SATB1	SATB homeobox 1	1	0	1	0	0	0	0	0	hsa-miR-34c	-0.19	2005	Sites in UTR		COL12A1	collagen, type XII, alpha 1	1	0	1	0	0	0	0	0	hsa-miR-34b	-0.31		Sites in UTR
SYT4	synaptotagmin IV	1	0	1	0	0	0	0	0	hsa-miR-34c	-0.19	2005	Sites in UTR		BRPF1	bromodomain and PHD finger containing, 1	1	1	0	0	0	0	0	0	hsa-miR-34b	-0.31		Sites in UTR
PPP1R10	protein phosphatase 1, regulatory (inhibitor) subunit 10	1	0	1	0	0	0	0	0	hsa-miR-34c	-0.18	2005	Sites in UTR		MYCBP2	MYC binding protein 2	1	0	1	0	0	0	0	0	hsa-miR-34b	-0.31		Sites in UTR
ANP32B	acidic (leucine-rich) nuclear phosphoprotein 32 family, member B	1	0	0	1	0	0	0	0	hsa-miR-34c	-0.17	2005	Sites in UTR		ZMYM3	zinc finger, MYM-type 3	1	1	0	0	1	0	1	0	hsa-miR-34b	-0.31		Sites in UTR
CSNK1G3	casein kinase 1, gamma 3	1	0	1	0	0	0	0	0	hsa-miR-34c	-0.17	2005	Sites in UTR		PHACTR1	phosphatase and actin regulator 1	1	0	1	0	0	0	0	0	hsa-miR-34b	-0.31		Sites in UTR
MTMR4	myotubularin related protein 4	1	0	0	1	0	0	0	0	hsa-miR-34c	-0.17	2005	Sites in UTR		GRM1	glutamate receptor, metabotropic 1	1	0	1	0	0	0	0	0	hsa-miR-34b	-0.31		Sites in UTR
RIMS3	regulating synaptic membrane exocytosis 3	1	0	0	1	2	1	1	0	hsa-miR-34c	-0.17	2005	Sites in UTR		RP11-130N24.1	KIAA2022 protein	1	0	0	1	1	1	0	0	hsa-miR-34b	-0.3		Sites in UTR
NFE2L1	nuclear factor (erythroid-derived 2)-like 1	1	0	1	0	0	0	0	0	hsa-miR-34c	-0.15	2005	Sites in UTR		HMBOX1	homeobox containing 1	1	0	1	0	0	0	0	0	hsa-miR-34b	-0.3		Sites in UTR
ARID4A	AT rich interactive domain 4A (RBP1-like)	1	0	0	1	0	0	0	0	hsa-miR-34c	-0.15	2005	Sites in UTR		FAM38B	family with sequence similarity 38, member B	1	0	1	0	0	0	0	0	hsa-miR-34b	-0.3		Sites in UTR
BRUNOL6	bruno-like 6, RNA binding protein (Drosophila)	1	0	0	1	0	0	0	0	hsa-miR-34c	-0.15	2005	Sites in UTR		PALM2	paralemmin 2	1	0	1	0	0	0	0	0	hsa-miR-34b	-0.3		Sites in UTR
EDAR	ectodysplasin A receptor	1	0	0	1	1	0	0	1	hsa-miR-34c	-0.15	2005	Sites in UTR		JAKMIP1	janus kinase and microtubule interacting protein 1	1	0	1	0	0	0	0	0	hsa-miR-34b	-0.3		Sites in UTR
YTHDC1	YTH domain containing 1	1	0	0	1	0	0	0	0	hsa-miR-34c	-0.14		Sites in UTR		PAK1	p21/Cdc42/Rac1-activated kinase 1 (STE20 homolog, yeast)	1	0	1	0	1	0	0	1	hsa-miR-34b	-0.29		Sites in UTR
MGC42367	similar to 2010300C02Rik protein	1	0	0	1	0	0	0	0	hsa-miR-34c	-0.14	2005	Sites in UTR		FAM123B	family with sequence similarity 123B	1	0	1	0	2	1	1	0	hsa-miR-34b	-0.29		Sites in UTR
AFF4	AF4/FMR2 family, member 4	1	0	0	1	0	0	0	0	hsa-miR-34c	-0.13		Sites in UTR		MAPK4	mitogen-activated protein kinase 4	1	0	1	0	0	0	0	0	hsa-miR-34b	-0.29		Sites in UTR
TOPORS	topoisomerase I binding, arginine/serine-rich	1	0	0	1	1	0	0	1	hsa-miR-34c	-0.12	2005	Sites in UTR		RDX	radixin	1	0	1	0	0	0	0	0	hsa-miR-34b	-0.29		Sites in UTR
MCFD2	multiple coagulation factor deficiency 2	1	0	0	1	1	0	1	0	hsa-miR-34c	-0.12	2005	Sites in UTR		ERLIN1	ER lipid raft associated 1	1	0	1	0	0	0	0	0	hsa-miR-34b	-0.29		Sites in UTR
FAM46A	family with sequence similarity 46, member A	1	1	0	0	1	0	0	1	hsa-miR-34c	-0.11		Sites in UTR		JAZF1	JAZF zinc finger 1	1	0	1	0	0	0	0	0	hsa-miR-34b	-0.29		Sites in UTR
ANP32A	acidic (leucine-rich) nuclear phosphoprotein 32 family, member A	1	0	0	1	0	0	0	0	hsa-miR-34c	-0.11	2005	Sites in UTR		NOTCH1	Notch homolog 1, translocation-associated (Drosophila)	2	0	2	0	0	0	0	0	hsa-miR-34b	-0.29		Sites in UTR
SCN2A	sodium channel, voltage-gated, type II, alpha subunit	1	0	0	1	0	0	0	0	hsa-miR-34c	-0.1		Sites in UTR		ZNF148	zinc finger protein 148	1	0	1	0	0	0	0	0	hsa-miR-34b	-0.29		Sites in UTR
SDHC	succinate dehydrogenase complex, subunit C, integral membrane protein, 15kDa	1	0	1	0	0	0	0	0	hsa-miR-34c	-0.1	2005	Sites in UTR		C9orf25	chromosome 9 open reading frame 25	1	0	1	0	1	0	1	0	hsa-miR-34b	-0.29		Sites in UTR
SLC10A7	solute carrier family 10 (sodium/bile acid cotransporter family), member 7	1	0	0	1	0	0	0	0	hsa-miR-34c	-0.09		Sites in UTR		RBM24	RNA binding motif protein 24	1	0	1	0	0	0	0	0	hsa-miR-34b	-0.28		Sites in UTR
CAMSAP1	calmodulin regulated spectrin-associated protein 1	1	0	0	1	0	0	0	0	hsa-miR-34c	-0.09	2005	Sites in UTR		CREB1	cAMP responsive element binding protein 1	1	0	1	0	0	0	0	0	hsa-miR-34b	-0.28		Sites in UTR
CNOT6	CCR4-NOT transcription complex, subunit 6	1	0	1	0	0	0	0	0	hsa-miR-34c	-0.08	2005	Sites in UTR		STK39	serine threonine kinase 39 (STE20/SPS1 homolog, yeast)	1	0	1	0	0	0	0	0	hsa-miR-34b	-0.28		Sites in UTR
ONECUT2	one cut domain, family member 2	1	0	0	1	3	0	0	3	hsa-miR-34c	-0.08		Sites in UTR		ARID2	AT rich interactive domain 2 (ARID, RFX-like)	1	1	0	0	0	0	0	0	hsa-miR-34b	-0.28		Sites in UTR
ODZ1	odz, odd Oz/ten-m homolog 1(Drosophila)	1	0	0	1	0	0	0	0	hsa-miR-34c	-0.06		Sites in UTR		PLEKHA1	pleckstrin homology domain containing, family A (phosphoinositide binding specific) member 1	1	0	1	0	0	0	0	0	hsa-miR-34b	-0.28		Sites in UTR
NPTX1	neuronal pentraxin I	1	0	1	0	0	0	0	0	hsa-miR-34c	-0.05	2005	Sites in UTR		BRD4	bromodomain containing 4	2	0	2	0	0	0	0	0	hsa-miR-34b	-0.28		Sites in UTR
SPRY3	sprouty homolog 3 (Drosophila)	1	1	0	0	0	0	0	0	hsa-miR-34c	-0.05	2005	Sites in UTR		ZMPSTE24	zinc metallopeptidase (STE24 homolog, S. cerevisiae)	1	0	1	0	0	0	0	0	hsa-miR-34b	-0.28		Sites in UTR
NTNG2	netrin G2	1	0	1	0	0	0	0	0	hsa-miR-34c	0.01		Sites in UTR		ARRDC3	arrestin domain containing 3	1	1	0	0	0	0	0	0	hsa-miR-34b	-0.28		Sites in UTR
FAM76A	family with sequence similarity 76, member A	2	2	0	0	1	0	0	1	hsa-miR-449	-1.04		Sites in UTR		PAPD5	PAP associated domain containing 5	1	0	0	1	1	0	1	0	hsa-miR-34b	-0.27		Sites in UTR
C8orf13	chromosome 8 open reading frame 13	1	1	0	0	3	3	0	0	hsa-miR-449	-0.84	2005	Sites in UTR		ST18	suppression of tumorigenicity 18 (breast carcinoma) (zinc finger protein)	1	0	1	0	0	0	0	0	hsa-miR-34b	-0.27		Sites in UTR
SATB2	SATB homeobox 2	2	1	1	0	0	0	0	0	hsa-miR-449	-0.74	2005	Sites in UTR		RAB14	RAB14, member RAS oncogene family	1	0	1	0	0	0	0	0	hsa-miR-34b	-0.27		Sites in UTR
MGAT4A	mannosyl (alpha-1,3-)-glycoprotein beta-1,4-N-acetylglucosaminyltransferase, isozyme A	1	1	0	0	1	1	0	0	hsa-miR-449	-0.69		Sites in UTR		MAGI1	membrane associated guanylate kinase, WW and PDZ domain containing 1	1	1	0	0	0	0	0	0	hsa-miR-34b	-0.27		Sites in UTR
XYLT1	xylosyltransferase I	2	0	1	1	2	1	1	0	hsa-miR-449	-0.6	2005	Sites in UTR		IRF6	interferon regulatory factor 6	1	0	1	0	0	0	0	0	hsa-miR-34b	-0.27		Sites in UTR
DLL1	delta-like 1 (Drosophila)	1	0	1	0	2	0	2	0	hsa-miR-449	-0.55	2005	Sites in UTR		PIAS1	protein inhibitor of activated STAT, 1	1	0	1	0	0	0	0	0	hsa-miR-34b	-0.27		Sites in UTR
PPP2R3A	protein phosphatase 2 (formerly 2A), regulatory subunit B', alpha	1	1	0	0	1	0	0	1	hsa-miR-449	-0.55	2005	Sites in UTR		ANGPTL7	angiopoietin-like 7	1	0	1	0	0	0	0	0	hsa-miR-34b	-0.27		Sites in UTR
VAMP2	vesicle-associated membrane protein 2 (synaptobrevin 2)	3	1	2	0	0	0	0	0	hsa-miR-449	-0.55	2003, 2005	Sites in UTR		2007-03-05	membrane-associated ring finger (C3HC4) 5	1	0	1	0	0	0	0	0	hsa-miR-34b	-0.27		Sites in UTR
FAM123B	family with sequence similarity 123B	1	0	1	0	3	1	2	0	hsa-miR-449	-0.54		Sites in UTR		TFDP2	transcription factor Dp-2 (E2F dimerization partner 2)	1	0	1	0	1	0	1	0	hsa-miR-34b	-0.27		Sites in UTR
FGD6	FYVE, RhoGEF and PH domain containing 6	1	1	0	0	0	0	0	0	hsa-miR-449	-0.51	2005	Sites in UTR		MOSPD1	motile sperm domain containing 1	1	0	1	0	0	0	0	0	hsa-miR-34b	-0.27		Sites in UTR
CCNE2	cyclin E2	1	1	0	0	0	0	0	0	hsa-miR-449	-0.49	2005	Sites in UTR		NEUROD1	neurogenic differentiation 1	1	0	1	0	0	0	0	0	hsa-miR-34b	-0.27		Sites in UTR
PKP4	plakophilin 4	1	1	0	0	0	0	0	0	hsa-miR-449	-0.49	2005	Sites in UTR		ELF2	E74-like factor 2 (ets domain transcription factor)	1	0	1	0	0	0	0	0	hsa-miR-34b	-0.26		Sites in UTR
NUMBL	numb homolog (Drosophila)-like	2	1	1	0	0	0	0	0	hsa-miR-449	-0.49	2003, 2005	Sites in UTR		SCP2	sterol carrier protein 2	1	0	1	0	0	0	0	0	hsa-miR-34b	-0.26		Sites in UTR
SYT1	synaptotagmin I	3	0	2	1	0	0	0	0	hsa-miR-449	-0.48	2005	Sites in UTR		C10orf38	chromosome 10 open reading frame 38	1	0	1	0	0	0	0	0	hsa-miR-34b	-0.26		Sites in UTR
DBC1	deleted in bladder cancer 1	1	1	0	0	0	0	0	0	hsa-miR-449	-0.48	2005	Sites in UTR		DHX40	DEAH (Asp-Glu-Ala-His) box polypeptide 40	1	0	1	0	0	0	0	0	hsa-miR-34b	-0.26		Sites in UTR
LYST	lysosomal trafficking regulator	1	0	1	0	1	0	0	1	hsa-miR-449	-0.48	2005	Sites in UTR		C21orf66	chromosome 21 open reading frame 66	1	0	1	0	0	0	0	0	hsa-miR-34b	-0.26		Sites in UTR
FUT8	fucosyltransferase 8 (alpha (1,6) fucosyltransferase)	1	1	0	0	0	0	0	0	hsa-miR-449	-0.46	2005	Sites in UTR		TOX	thymocyte selection-associated high mobility group box	1	0	1	0	0	0	0	0	hsa-miR-34b	-0.26		Sites in UTR
SEMA4F	sema domain, immunoglobulin domain (Ig), transmembrane domain (TM) and short cytoplasmic domain, (semaphorin) 4F	1	1	0	0	2	0	2	0	hsa-miR-449	-0.46		Sites in UTR		NR4A2	nuclear receptor subfamily 4, group A, member 2	1	0	1	0	0	0	0	0	hsa-miR-34b	-0.26		Sites in UTR
ZDHHC17	zinc finger, DHHC-type containing 17	1	1	0	0	0	0	0	0	hsa-miR-449	-0.45	2005	Sites in UTR		KCNA1	potassium voltage-gated channel, shaker-related subfamily, member 1 (episodic ataxia with myokymia)	1	1	0	0	0	0	0	0	hsa-miR-34b	-0.25		Sites in UTR
EML5	echinoderm microtubule associated protein like 5	1	1	0	0	0	0	0	0	hsa-miR-449	-0.44	2005	Sites in UTR		ARPP-21	cyclic AMP-regulated phosphoprotein, 21 kD	1	0	1	0	0	0	0	0	hsa-miR-34b	-0.25		Sites in UTR
NOTCH1	Notch homolog 1, translocation-associated (Drosophila)	2	0	2	0	0	0	0	0	hsa-miR-449	-0.44	2003, 2005	Sites in UTR		FLJ45455	FLJ45455 protein	1	0	1	0	0	0	0	0	hsa-miR-34b	-0.25		Sites in UTR
ZNF644	zinc finger protein 644	1	1	0	0	0	0	0	0	hsa-miR-449	-0.43	2005	Sites in UTR		TMCC3	transmembrane and coiled-coil domain family 3	1	0	1	0	1	0	1	0	hsa-miR-34b	-0.25		Sites in UTR
USP31	ubiquitin specific peptidase 31	1	1	0	0	2	0	1	1	hsa-miR-449	-0.41		Sites in UTR		RIMBP2	RIMS binding protein 2	1	0	1	0	0	0	0	0	hsa-miR-34b	-0.25		Sites in UTR
LEF1	lymphoid enhancer-binding factor 1	1	1	0	0	0	0	0	0	hsa-miR-449	-0.41	2005	Sites in UTR		THRAP1	thyroid hormone receptor associated protein 1	1	0	1	0	0	0	0	0	hsa-miR-34b	-0.24		Sites in UTR
GALNT7	UDP-N-acetyl-alpha-D-galactosamine:polypeptide N-acetylgalactosaminyltransferase 7 (GalNAc-T7)	1	0	0	1	1	1	0	0	hsa-miR-449	-0.4	2005	Sites in UTR		GEMIN8	gem (nuclear organelle) associated protein 8	1	0	1	0	0	0	0	0	hsa-miR-34b	-0.24		Sites in UTR
DKFZP686E2158	hypothetical protein LOC643155	1	1	0	0	0	0	0	0	hsa-miR-449	-0.39		Sites in UTR		ADORA2A	adenosine A2a receptor	1	0	1	0	0	0	0	0	hsa-miR-34b	-0.24		Sites in UTR
BTBD11	BTB (POZ) domain containing 11	1	1	0	0	1	0	1	0	hsa-miR-449	-0.39	2005	Sites in UTR		DIP2C	DIP2 disco-interacting protein 2 homolog C (Drosophila)	1	0	1	0	0	0	0	0	hsa-miR-34b	-0.24		Sites in UTR
KLF4	Kruppel-like factor 4 (gut)	1	1	0	0	0	0	0	0	hsa-miR-449	-0.39	2005	Sites in UTR		HTR2C	5-hydroxytryptamine (serotonin) receptor 2C	1	0	1	0	0	0	0	0	hsa-miR-34b	-0.24		Sites in UTR
GMFB	glia maturation factor, beta	1	1	0	0	0	0	0	0	hsa-miR-449	-0.38	2005	Sites in UTR		MTDH	metadherin	1	0	1	0	0	0	0	0	hsa-miR-34b	-0.24		Sites in UTR
SHANK3	SH3 and multiple ankyrin repeat domains 3	3	2	0	1	0	0	0	0	hsa-miR-449	-0.38		Sites in UTR		PAPOLG	poly(A) polymerase gamma	1	0	1	0	0	0	0	0	hsa-miR-34b	-0.24		Sites in UTR
CD47	CD47 molecule	1	0	0	1	2	0	2	0	hsa-miR-449	-0.38	2005	Sites in UTR		PDGFRA	platelet-derived growth factor receptor, alpha polypeptide	1	0	1	0	0	0	0	0	hsa-miR-34b	-0.24		Sites in UTR
CALCR	calcitonin receptor	1	0	1	0	1	0	0	1	hsa-miR-449	-0.38	2005	Sites in UTR		MIER2	mesoderm induction early response 1, family member 2	1	0	1	0	0	0	0	0	hsa-miR-34b	-0.24		Sites in UTR
ACCN1	amiloride-sensitive cation channel 1, neuronal (degenerin)	1	1	0	0	0	0	0	0	hsa-miR-449	-0.37	2005	Sites in UTR		HOXC8	homeobox C8	1	1	0	0	0	0	0	0	hsa-miR-34b	-0.24		Sites in UTR
COL12A1	collagen, type XII, alpha 1	1	0	1	0	0	0	0	0	hsa-miR-449	-0.36	2005	Sites in UTR		FLOT2	flotillin 2	1	0	1	0	1	0	1	0	hsa-miR-34b	-0.23		Sites in UTR
CDK6	cyclin-dependent kinase 6	1	0	1	0	2	0	1	1	hsa-miR-449	-0.36		Sites in UTR		RALA	v-ral simian leukemia viral oncogene homolog A (ras related)	1	0	1	0	0	0	0	0	hsa-miR-34b	-0.23		Sites in UTR
ANK3	ankyrin 3, node of Ranvier (ankyrin G)	1	0	0	1	1	0	1	0	hsa-miR-449	-0.36	2005	Sites in UTR		NRF1	nuclear respiratory factor 1	1	0	1	0	0	0	0	0	hsa-miR-34b	-0.23		Sites in UTR
RRAS	related RAS viral (r-ras) oncogene homolog	1	1	0	0	1	0	0	1	hsa-miR-449	-0.36	2005	Sites in UTR		CAPN6	calpain 6	1	0	1	0	0	0	0	0	hsa-miR-34b	-0.23		Sites in UTR
JAKMIP1	janus kinase and microtubule interacting protein 1	1	0	1	0	0	0	0	0	hsa-miR-449	-0.35		Sites in UTR		PURB	purine-rich element binding protein B	1	0	1	0	1	0	0	1	hsa-miR-34b	-0.23		Sites in UTR
CNTNAP2	contactin associated protein-like 2	1	1	0	0	0	0	0	0	hsa-miR-449	-0.35	2005	Sites in UTR		MITF	microphthalmia-associated transcription factor	1	0	1	0	0	0	0	0	hsa-miR-34b	-0.23		Sites in UTR
ACBD3	acyl-Coenzyme A binding domain containing 3	1	1	0	0	0	0	0	0	hsa-miR-449	-0.34		Sites in UTR		GPR158	G protein-coupled receptor 158	1	0	1	0	0	0	0	0	hsa-miR-34b	-0.23		Sites in UTR
2007-03-05	membrane-associated ring finger (C3HC4) 5	1	0	1	0	0	0	0	0	hsa-miR-449	-0.32		Sites in UTR		YTHDF1	YTH domain family, member 1	1	0	1	0	0	0	0	0	hsa-miR-34b	-0.22		Sites in UTR
HTR2C	5-hydroxytryptamine (serotonin) receptor 2C	1	1	0	0	0	0	0	0	hsa-miR-449	-0.32	2005	Sites in UTR		WASF1	WAS protein family, member 1	1	0	1	0	0	0	0	0	hsa-miR-34b	-0.22		Sites in UTR
TBL1XR1	transducin (beta)-like 1X-linked receptor 1	1	1	0	0	0	0	0	0	hsa-miR-449	-0.32	2005	Sites in UTR		TMEM87A	transmembrane protein 87A	1	0	1	0	0	0	0	0	hsa-miR-34b	-0.22		Sites in UTR
PGM1	phosphoglucomutase 1	1	1	0	0	0	0	0	0	hsa-miR-449	-0.32	2005	Sites in UTR		RIMS1	regulating synaptic membrane exocytosis 1	1	0	1	0	0	0	0	0	hsa-miR-34b	-0.22		Sites in UTR
SLCO3A1	solute carrier organic anion transporter family, member 3A1	1	1	0	0	0	0	0	0	hsa-miR-449	-0.31	2005	Sites in UTR		CELSR3	cadherin, EGF LAG seven-pass G-type receptor 3 (flamingo homolog, Drosophila)	1	0	1	0	1	0	1	0	hsa-miR-34b	-0.22		Sites in UTR
MLLT3	myeloid/lymphoid or mixed-lineage leukemia (trithorax homolog, Drosophila); translocated to, 3	1	0	1	0	0	0	0	0	hsa-miR-449	-0.31	2005	Sites in UTR		XKR6	XK, Kell blood group complex subunit-related family, member 6	1	0	1	0	0	0	0	0	hsa-miR-34b	-0.22		Sites in UTR
GRM7	glutamate receptor, metabotropic 7	1	1	0	0	0	0	0	0	hsa-miR-449	-0.3		Sites in UTR		BTG2	BTG family, member 2	1	0	1	0	1	0	0	1	hsa-miR-34b	-0.22		Sites in UTR
ABCD1	ATP-binding cassette, sub-family D (ALD), member 1	1	1	0	0	1	0	1	0	hsa-miR-449	-0.29	2005	Sites in UTR		MLLT3	myeloid/lymphoid or mixed-lineage leukemia (trithorax homolog, Drosophila); translocated to, 3	1	0	1	0	0	0	0	0	hsa-miR-34b	-0.22		Sites in UTR
PEA15	phosphoprotein enriched in astrocytes 15	1	1	0	0	0	0	0	0	hsa-miR-449	-0.29		Sites in UTR		TESK1	testis-specific kinase 1	1	0	1	0	0	0	0	0	hsa-miR-34b	-0.22		Sites in UTR
SHKBP1	SH3KBP1 binding protein 1	1	1	0	0	0	0	0	0	hsa-miR-449	-0.27	2005	Sites in UTR		AP3M1	adaptor-related protein complex 3, mu 1 subunit	1	0	1	0	0	0	0	0	hsa-miR-34b	-0.21		Sites in UTR
ANK2	ankyrin 2, neuronal	1	0	1	0	0	0	0	0	hsa-miR-449	-0.26	2005	Sites in UTR		UHRF2	ubiquitin-like, containing PHD and RING finger domains, 2	1	0	1	0	0	0	0	0	hsa-miR-34b	-0.21		Sites in UTR
GPR22	G protein-coupled receptor 22	1	0	0	1	0	0	0	0	hsa-miR-449	-0.25		Sites in UTR		SOX4	SRY (sex determining region Y)-box 4	1	0	1	0	0	0	0	0	hsa-miR-34b	-0.21		Sites in UTR
PLCB1	phospholipase C, beta 1 (phosphoinositide-specific)	1	0	1	0	0	0	0	0	hsa-miR-449	-0.25	2005	Sites in UTR		INSM1	insulinoma-associated 1	1	0	1	0	0	0	0	0	hsa-miR-34b	-0.21		Sites in UTR
BNC2	basonuclin 2	2	0	0	2	1	0	1	0	hsa-miR-449	-0.24	2005	Sites in UTR		KIAA0828	adenosylhomocysteinase 3	1	0	1	0	0	0	0	0	hsa-miR-34b	-0.2		Sites in UTR
SRPR	signal recognition particle receptor ('docking protein')	1	0	1	0	0	0	0	0	hsa-miR-449	-0.24		Sites in UTR		EGR2	early growth response 2 (Krox-20 homolog, Drosophila)	1	0	0	1	0	0	0	0	hsa-miR-34b	-0.2		Sites in UTR
DIXDC1	DIX domain containing 1	1	1	0	0	0	0	0	0	hsa-miR-449	-0.23	2005	Sites in UTR		IQGAP2	IQ motif containing GTPase activating protein 2	1	0	1	0	0	0	0	0	hsa-miR-34b	-0.2		Sites in UTR
ITSN1	intersectin 1 (SH3 domain protein)	1	0	1	0	0	0	0	0	hsa-miR-449	-0.23	2005	Sites in UTR		SAPS2	SAPS domain family, member 2	1	0	1	0	0	0	0	0	hsa-miR-34b	-0.2		Sites in UTR
ZNF282	zinc finger protein 282	1	0	1	0	0	0	0	0	hsa-miR-449	-0.22	2005	Sites in UTR		ITSN1	intersectin 1 (SH3 domain protein)	1	0	1	0	0	0	0	0	hsa-miR-34b	-0.2		Sites in UTR
ZDHHC23	zinc finger, DHHC-type containing 23	1	1	0	0	0	0	0	0	hsa-miR-449	-0.22	2005	Sites in UTR		RIC8B	resistance to inhibitors of cholinesterase 8 homolog B (C. elegans)	1	0	1	0	0	0	0	0	hsa-miR-34b	-0.2		Sites in UTR
AADACL1	arylacetamide deacetylase-like 1	1	1	0	0	0	0	0	0	hsa-miR-449	-0.21	2005	Sites in UTR		2007-03-06	membrane-associated ring finger (C3HC4) 6	1	0	1	0	0	0	0	0	hsa-miR-34b	-0.2		Sites in UTR
RELN	reelin	1	0	0	1	0	0	0	0	hsa-miR-449	-0.21	2005	Sites in UTR		LRRC7	leucine rich repeat containing 7	1	0	1	0	0	0	0	0	hsa-miR-34b	-0.2		Sites in UTR
ARHGAP1	Rho GTPase activating protein 1	1	0	1	0	0	0	0	0	hsa-miR-449	-0.2	2005	Sites in UTR		C1orf9	chromosome 1 open reading frame 9	1	0	1	0	0	0	0	0	hsa-miR-34b	-0.19		Sites in UTR
NOTCH2	Notch homolog 2 (Drosophila)	1	0	1	0	0	0	0	0	hsa-miR-449	-0.2	2005	Sites in UTR		THRB	thyroid hormone receptor, beta (erythroblastic leukemia viral (v-erb-a) oncogene homolog 2, avian)	1	0	1	0	0	0	0	0	hsa-miR-34b	-0.19		Sites in UTR
C19orf7	chromosome 19 open reading frame 7	1	0	0	1	0	0	0	0	hsa-miR-449	-0.19		Sites in UTR		ZNF580	zinc finger protein 580	1	0	1	0	0	0	0	0	hsa-miR-34b	-0.19		Sites in UTR
GPR64	G protein-coupled receptor 64	1	0	1	0	0	0	0	0	hsa-miR-449	-0.19	2005	Sites in UTR		ACSL1	acyl-CoA synthetase long-chain family member 1	1	0	1	0	0	0	0	0	hsa-miR-34b	-0.19		Sites in UTR
RAB21	RAB21, member RAS oncogene family	1	0	0	1	0	0	0	0	hsa-miR-449	-0.19	2005	Sites in UTR		ZNF207	zinc finger protein 207	1	0	1	0	0	0	0	0	hsa-miR-34b	-0.19		Sites in UTR
RNF128	ring finger protein 128	1	0	0	1	0	0	0	0	hsa-miR-449	-0.18	2005	Sites in UTR		AP1G1	adaptor-related protein complex 1, gamma 1 subunit	1	1	0	0	0	0	0	0	hsa-miR-34b	-0.19		Sites in UTR
BEST1	bestrophin 1	1	0	1	0	0	0	0	0	hsa-miR-449	-0.18		Sites in UTR		LMAN2L	lectin, mannose-binding 2-like	1	0	1	0	1	0	0	1	hsa-miR-34b	-0.19		Sites in UTR
ROCK1	Rho-associated, coiled-coil containing protein kinase 1	1	0	0	1	0	0	0	0	hsa-miR-449	-0.17		Sites in UTR		DLG2	discs, large homolog 2, chapsyn-110 (Drosophila)	1	0	0	1	1	0	1	0	hsa-miR-34b	-0.19		Sites in UTR
HECW2	HECT, C2 and WW domain containing E3 ubiquitin protein ligase 2	1	0	0	1	0	0	0	0	hsa-miR-449	-0.17	2005	Sites in UTR		DAAM1	dishevelled associated activator of morphogenesis 1	1	0	1	0	0	0	0	0	hsa-miR-34b	-0.19		Sites in UTR
PLCG1	phospholipase C, gamma 1	1	0	0	1	0	0	0	0	hsa-miR-449	-0.17	2005	Sites in UTR		STRBP	spermatid perinuclear RNA binding protein	1	0	1	0	0	0	0	0	hsa-miR-34b	-0.19		Sites in UTR
TCF12	transcription factor 12 (HTF4, helix-loop-helix transcription factors 4)	1	0	1	0	0	0	0	0	hsa-miR-449	-0.16	2005	Sites in UTR		AFF4	AF4/FMR2 family, member 4	1	0	0	1	0	0	0	0	hsa-miR-34b	-0.18		Sites in UTR
EEA1	early endosome antigen 1	1	0	0	1	0	0	0	0	hsa-miR-449	-0.16		Sites in UTR		NAT13	N-acetyltransferase 13	1	0	1	0	0	0	0	0	hsa-miR-34b	-0.18		Sites in UTR
ARL8B	ADP-ribosylation factor-like 8B	1	0	0	1	0	0	0	0	hsa-miR-449	-0.16		Sites in UTR		ELAVL1	ELAV (embryonic lethal, abnormal vision, Drosophila)-like 1 (Hu antigen R)	1	0	1	0	0	0	0	0	hsa-miR-34b	-0.18		Sites in UTR
PLOD1	procollagen-lysine 1, 2-oxoglutarate 5-dioxygenase 1	1	0	1	0	0	0	0	0	hsa-miR-449	-0.14	2005	Sites in UTR		ARID4B	AT rich interactive domain 4B (RBP1-like)	1	0	1	0	0	0	0	0	hsa-miR-34b	-0.18		Sites in UTR
RARG	retinoic acid receptor, gamma	1	0	1	0	0	0	0	0	hsa-miR-449	-0.14	2005	Sites in UTR		PCF11	PCF11, cleavage and polyadenylation factor subunit, homolog (S. cerevisiae)	1	0	1	0	0	0	0	0	hsa-miR-34b	-0.18		Sites in UTR
IGFBP3	insulin-like growth factor binding protein 3	1	0	0	1	0	0	0	0	hsa-miR-449	-0.14	2005	Sites in UTR		UBE2Q1	ubiquitin-conjugating enzyme E2Q (putative) 1	1	0	0	1	1	0	1	0	hsa-miR-34b	-0.18		Sites in UTR
PDZRN3	PDZ domain containing RING finger 3	1	0	0	1	0	0	0	0	hsa-miR-449	-0.13		Sites in UTR		CAMSAP1L1	calmodulin regulated spectrin-associated protein 1-like 1	1	0	0	1	0	0	0	0	hsa-miR-34b	-0.18		Sites in UTR
IQGAP3	IQ motif containing GTPase activating protein 3	1	0	1	0	0	0	0	0	hsa-miR-449	-0.13	2005	Sites in UTR		ALCAM	activated leukocyte cell adhesion molecule	1	0	1	0	0	0	0	0	hsa-miR-34b	-0.18		Sites in UTR
STX17	syntaxin 17	1	0	0	1	0	0	0	0	hsa-miR-449	-0.13	2005	Sites in UTR		SYNGR1	synaptogyrin 1	1	0	1	0	0	0	0	0	hsa-miR-34b	-0.17		Sites in UTR
POU4F1	POU domain, class 4, transcription factor 1	1	0	0	1	0	0	0	0	hsa-miR-449	-0.12	2005	Sites in UTR		YAF2	YY1 associated factor 2	1	0	0	1	0	0	0	0	hsa-miR-34b	-0.17		Sites in UTR
RNF41	ring finger protein 41	1	0	1	0	0	0	0	0	hsa-miR-449	-0.1	2005	Sites in UTR		NAV3	neuron navigator 3	1	0	1	0	0	0	0	0	hsa-miR-34b	-0.17		Sites in UTR
CACNB1	calcium channel, voltage-dependent, beta 1 subunit	1	0	1	0	0	0	0	0	hsa-miR-449	-0.1	2005	Sites in UTR		PPP2R5A	protein phosphatase 2, regulatory subunit B', alpha isoform	1	0	1	0	0	0	0	0	hsa-miR-34b	-0.17		Sites in UTR
LHX2	LIM homeobox 2	1	0	0	1	0	0	0	0	hsa-miR-449	-0.1	2005	Sites in UTR		NFIX	nuclear factor I/X (CCAAT-binding transcription factor)	1	0	1	0	1	0	1	0	hsa-miR-34b	-0.17		Sites in UTR
OXSR1	oxidative-stress responsive 1	1	0	0	1	0	0	0	0	hsa-miR-449	-0.1	2005	Sites in UTR		POU4F1	POU domain, class 4, transcription factor 1	1	0	1	0	1	0	0	1	hsa-miR-34b	-0.17		Sites in UTR
CCND1	cyclin D1	1	0	0	1	0	0	0	0	hsa-miR-449	-0.1	2005	Sites in UTR		C14orf4	chromosome 14 open reading frame 4	1	0	0	1	0	0	0	0	hsa-miR-34b	-0.17		Sites in UTR
MLL2	myeloid/lymphoid or mixed-lineage leukemia 2	1	0	1	0	0	0	0	0	hsa-miR-449	-0.07		Sites in UTR		KIAA0355	KIAA0355	1	0	0	1	0	0	0	0	hsa-miR-34b	-0.17		Sites in UTR
RAB11FIP4	RAB11 family interacting protein 4 (class II)	1	0	1	0	0	0	0	0	hsa-miR-449	-0.07	2005	Sites in UTR		ZIC3	Zic family member 3 heterotaxy 1 (odd-paired homolog, Drosophila)	1	0	0	1	0	0	0	0	hsa-miR-34b	-0.16		Sites in UTR
ROD1	ROD1 regulator of differentiation 1 (S. pombe)	1	0	0	1	0	0	0	0	hsa-miR-449	-0.07		Sites in UTR		GRID1	glutamate receptor, ionotropic, delta 1	1	0	1	0	0	0	0	0	hsa-miR-34b	-0.16		Sites in UTR
TMSB10	thymosin, beta 10	1	0	0	1	0	0	0	0	hsa-miR-449	-0.06	2005	Sites in UTR		CALCR	calcitonin receptor	1	0	1	0	0	0	0	0	hsa-miR-34b	-0.16		Sites in UTR
SBK1	SH3-binding domain kinase 1	2	0	2	0	0	0	0	0	hsa-miR-449	-0.05		Sites in UTR		ARHGEF10L	Rho guanine nucleotide exchange factor (GEF) 10-like	1	0	1	0	0	0	0	0	hsa-miR-34b	-0.16		Sites in UTR
SOCS4	suppressor of cytokine signaling 4	1	0	0	1	0	0	0	0	hsa-miR-449	-0.05	2005	Sites in UTR		RPS6KA4	ribosomal protein S6 kinase, 90kDa, polypeptide 4	1	0	1	0	1	0	1	0	hsa-miR-34b	-0.15		Sites in UTR
SOX6	SRY (sex determining region Y)-box 6	1	0	0	1	0	0	0	0	hsa-miR-449	0.03		Sites in UTR		KHDRBS1	KH domain containing, RNA binding, signal transduction associated 1	1	0	0	1	0	0	0	0	hsa-miR-34b	-0.15		Sites in UTR
															LASS2	LAG1 homolog, ceramide synthase 2 (S. cerevisiae)	1	0	1	0	0	0	0	0	hsa-miR-34b	-0.15		Sites in UTR
															STIM1	stromal interaction molecule 1	1	0	1	0	0	0	0	0	hsa-miR-34b	-0.15		Sites in UTR
															CDK6	cyclin-dependent kinase 6	1	0	1	0	1	0	1	0	hsa-miR-34b	-0.15		Sites in UTR
															C10orf83	chromosome 10 open reading frame 83	1	0	1	0	1	0	0	1	hsa-miR-34b	-0.15		Sites in UTR
															ACTR1A	ARP1 actin-related protein 1 homolog A, centractin alpha (yeast)	1	0	1	0	0	0	0	0	hsa-miR-34b	-0.15		Sites in UTR
															SETD7	SET domain containing (lysine methyltransferase) 7	1	1	0	0	0	0	0	0	hsa-miR-34b	-0.15		Sites in UTR
															HDGF2	hepatoma-derived growth factor-related protein 2	1	0	0	1	0	0	0	0	hsa-miR-34b	-0.14		Sites in UTR
															MRPL52	mitochondrial ribosomal protein L52	1	0	1	0	0	0	0	0	hsa-miR-34b	-0.14		Sites in UTR
															PLEKHC1	pleckstrin homology domain containing, family C (with FERM domain) member 1	1	0	0	1	0	0	0	0	hsa-miR-34b	-0.14		Sites in UTR
															MAP1A	microtubule-associated protein 1A	1	0	1	0	0	0	0	0	hsa-miR-34b	-0.14		Sites in UTR
															PPP1R10	protein phosphatase 1, regulatory (inhibitor) subunit 10	1	0	1	0	0	0	0	0	hsa-miR-34b	-0.14		Sites in UTR
															HECA	headcase homolog (Drosophila)	1	0	0	1	0	0	0	0	hsa-miR-34b	-0.14		Sites in UTR
															SYN2	synapsin II	1	1	0	0	0	0	0	0	hsa-miR-34b	-0.14		Sites in UTR
															GABRA1	gamma-aminobutyric acid (GABA) A receptor, alpha 1	1	0	0	1	0	0	0	0	hsa-miR-34b	-0.14		Sites in UTR
															PPP3CA	protein phosphatase 3 (formerly 2B), catalytic subunit, alpha isoform	1	0	0	1	0	0	0	0	hsa-miR-34b	-0.14		Sites in UTR
															STMN2	stathmin-like 2	1	0	0	1	0	0	0	0	hsa-miR-34b	-0.14		Sites in UTR
															ZNF24	zinc finger protein 24	1	0	0	1	0	0	0	0	hsa-miR-34b	-0.14		Sites in UTR
															NOPE	likely ortholog of mouse neighbor of Punc E11	1	0	0	1	0	0	0	0	hsa-miR-34b	-0.14		Sites in UTR
															HS3ST3B1	heparan sulfate (glucosamine) 3-O-sulfotransferase 3B1	1	0	0	1	0	0	0	0	hsa-miR-34b	-0.13		Sites in UTR
															PDE4B	phosphodiesterase 4B, cAMP-specific (phosphodiesterase E4 dunce homolog, Drosophila)	1	0	0	1	1	0	1	0	hsa-miR-34b	-0.13		Sites in UTR
															SENP3	SUMO1/sentrin/SMT3 specific peptidase 3	1	0	1	0	0	0	0	0	hsa-miR-34b	-0.13		Sites in UTR
															ZNF282	zinc finger protein 282	1	0	1	0	0	0	0	0	hsa-miR-34b	-0.13		Sites in UTR
															PGRMC2	progesterone receptor membrane component 2	1	0	0	1	0	0	0	0	hsa-miR-34b	-0.13		Sites in UTR
															LRP6	low density lipoprotein receptor-related protein 6	1	0	1	0	0	0	0	0	hsa-miR-34b	-0.12		Sites in UTR
															PHF15	PHD finger protein 15	1	0	1	0	0	0	0	0	hsa-miR-34b	-0.12		Sites in UTR
															JAG1	jagged 1 (Alagille syndrome)	1	0	1	0	0	0	0	0	hsa-miR-34b	-0.12		Sites in UTR
															EIF4A1	eukaryotic translation initiation factor 4A, isoform 1	1	0	1	0	0	0	0	0	hsa-miR-34b	-0.12		Sites in UTR
															CPA4	carboxypeptidase A4	1	0	0	1	0	0	0	0	hsa-miR-34b	-0.12		Sites in UTR
															ARHGAP1	Rho GTPase activating protein 1	1	0	1	0	0	0	0	0	hsa-miR-34b	-0.12		Sites in UTR
															MAPK1	mitogen-activated protein kinase 1	1	0	1	0	0	0	0	0	hsa-miR-34b	-0.12		Sites in UTR
															SPTBN2	spectrin, beta, non-erythrocytic 2	1	0	1	0	0	0	0	0	hsa-miR-34b	-0.12		Sites in UTR
															HOXC13	homeobox C13	1	0	0	1	1	0	1	0	hsa-miR-34b	-0.11		Sites in UTR
															RBMS2	RNA binding motif, single stranded interacting protein 2	1	0	0	1	0	0	0	0	hsa-miR-34b	-0.11		Sites in UTR
															EDARADD	EDAR-associated death domain	1	0	1	0	0	0	0	0	hsa-miR-34b	-0.11		Sites in UTR
															ESRRA	estrogen-related receptor alpha	1	0	1	0	1	0	0	1	hsa-miR-34b	-0.1		Sites in UTR
															FAM126B	family with sequence similarity 126, member B	1	0	1	0	0	0	0	0	hsa-miR-34b	-0.1		Sites in UTR
															EVI5L	ecotropic viral integration site 5-like	1	0	1	0	0	0	0	0	hsa-miR-34b	-0.1		Sites in UTR
															ABCC1	ATP-binding cassette, sub-family C (CFTR/MRP), member 1	1	0	1	0	0	0	0	0	hsa-miR-34b	-0.1		Sites in UTR
															BEST1	bestrophin 1	1	0	1	0	0	0	0	0	hsa-miR-34b	-0.1		Sites in UTR
															IKZF2	IKAROS family zinc finger 2 (Helios)	1	0	0	1	0	0	0	0	hsa-miR-34b	-0.1		Sites in UTR
															KCNMA1	potassium large conductance calcium-activated channel, subfamily M, alpha member 1	1	0	0	1	2	0	0	2	hsa-miR-34b	-0.1		Sites in UTR
															RNF4	ring finger protein 4	1	1	0	0	0	0	0	0	hsa-miR-34b	-0.1		Sites in UTR
															STC1	stanniocalcin 1	1	0	1	0	0	0	0	0	hsa-miR-34b	-0.1		Sites in UTR
															FRMD4A	FERM domain containing 4A	1	0	1	0	0	0	0	0	hsa-miR-34b	-0.1		Sites in UTR
															ATXN1	ataxin 1	1	0	0	1	0	0	0	0	hsa-miR-34b	-0.09		Sites in UTR
															CNOT6	CCR4-NOT transcription complex, subunit 6	1	0	1	0	1	0	0	1	hsa-miR-34b	-0.09		Sites in UTR
															CNOT6L	CCR4-NOT transcription complex, subunit 6-like	1	1	0	0	0	0	0	0	hsa-miR-34b	-0.08		Sites in UTR
															BIRC4	baculoviral IAP repeat-containing 4	1	0	0	1	0	0	0	0	hsa-miR-34b	-0.08		Sites in UTR
															NAV1	neuron navigator 1	1	0	1	0	2	0	1	1	hsa-miR-34b	-0.08		Sites in UTR
															GLCE	glucuronic acid epimerase	1	0	1	0	0	0	0	0	hsa-miR-34b	-0.08		Sites in UTR
															TCF12	transcription factor 12 (HTF4, helix-loop-helix transcription factors 4)	1	0	1	0	0	0	0	0	hsa-miR-34b	-0.08		Sites in UTR
															TNRC4	trinucleotide repeat containing 4	1	0	1	0	0	0	0	0	hsa-miR-34b	-0.07		Sites in UTR
															C5orf5	chromosome 5 open reading frame 5	1	0	0	1	0	0	0	0	hsa-miR-34b	-0.07		Sites in UTR
															RPS6KB1	ribosomal protein S6 kinase, 70kDa, polypeptide 1	1	0	1	0	0	0	0	0	hsa-miR-34b	-0.06		Sites in UTR
															CPEB3	cytoplasmic polyadenylation element binding protein 3	1	0	1	0	0	0	0	0	hsa-miR-34b	-0.06		Sites in UTR
															AP1B1	adaptor-related protein complex 1, beta 1 subunit	1	0	1	0	0	0	0	0	hsa-miR-34b	-0.06		Sites in UTR
															MECP2	methyl CpG binding protein 2 (Rett syndrome)	1	0	1	0	1	0	1	0	hsa-miR-34b	-0.06		Sites in UTR
															ETF1	eukaryotic translation termination factor 1	1	0	0	1	0	0	0	0	hsa-miR-34b	-0.06		Sites in UTR
															SDHC	succinate dehydrogenase complex, subunit C, integral membrane protein, 15kDa	1	0	1	0	0	0	0	0	hsa-miR-34b	-0.05		Sites in UTR
															OSBPL8	oxysterol binding protein-like 8	1	0	0	1	0	0	0	0	hsa-miR-34b	-0.05		Sites in UTR
															MYRIP	myosin VIIA and Rab interacting protein	1	0	1	0	0	0	0	0	hsa-miR-34b	-0.04		Sites in UTR
															VAMP2	vesicle-associated membrane protein 2 (synaptobrevin 2)	1	0	1	0	1	0	0	1	hsa-miR-34b	-0.03		Sites in UTR
															SNTA1	syntrophin, alpha 1 (dystrophin-associated protein A1, 59kDa, acidic component)	1	0	1	0	0	0	0	0	hsa-miR-34b	-0.03		Sites in UTR
															AP2S1	adaptor-related protein complex 2, sigma 1 subunit	1	0	1	0	1	0	0	1	hsa-miR-34b	-0.03		Sites in UTR
															SRPR	signal recognition particle receptor ('docking protein')	1	0	0	1	0	0	0	0	hsa-miR-34b	-0.03		Sites in UTR
															B4GALT2	UDP-Gal:betaGlcNAc beta 1,4- galactosyltransferase, polypeptide 2	1	0	1	0	0	0	0	0	hsa-miR-34b	-0.02		Sites in UTR
															PRR3	proline rich 3	1	0	1	0	0	0	0	0	hsa-miR-34b	-0.02		Sites in UTR
															KIAA0802	KIAA0802	1	0	1	0	0	0	0	0	hsa-miR-34b	-0.02		Sites in UTR
															PERQ1	PERQ amino acid rich, with GYF domain 1	1	0	1	0	0	0	0	0	hsa-miR-34b	-0.02		Sites in UTR
															MSI1	musashi homolog 1 (Drosophila)	1	0	1	0	0	0	0	0	hsa-miR-34b	-0.01		Sites in UTR
															FBXO41	F-box protein 41	1	0	1	0	2	0	0	2	hsa-miR-34b	0		Sites in UTR
															NPTX1	neuronal pentraxin I	1	0	1	0	0	0	0	0	hsa-miR-34b	0		Sites in UTR
															CACNA2D2	calcium channel, voltage-dependent, alpha 2/delta subunit 2	1	0	1	0	1	0	0	1	hsa-miR-34b	0		Sites in UTR
															KLF12	Kruppel-like factor 12	1	0	1	0	0	0	0	0	hsa-miR-34b	0		Sites in UTR
															LPHN1	latrophilin 1	1	0	1	0	0	0	0	0	hsa-miR-34b	0.05		Sites in UTR
															TRPS1	trichorhinophalangeal syndrome I	1	0	0	1	0	0	0	0	hsa-miR-34b	0.05		Sites in UTR
															VEGFA	vascular endothelial growth factor A	1	0	1	0	0	0	0	0	hsa-miR-34b	0.06		Sites in UTR
															BCL9L	B-cell CLL/lymphoma 9-like	1	0	1	0	0	0	0	0	hsa-miR-34b	0.06		Sites in UTR
															PPP1CC	protein phosphatase 1, catalytic subunit, gamma isoform	1	1	0	0	0	0	0	0	hsa-miR-34b	NA		Sites in UTR
															NUFIP2	nuclear fragile X mental retardation protein interacting protein 2	1	1	0	0	0	0	0	0	hsa-miR-34b	NA		Sites in UTR
															CTTNBP2	cortactin binding protein 2	1	0	0	1	0	0	0	0	hsa-miR-34b	NA		Sites in UTR
															DQX1	DEAQ box polypeptide 1 (RNA-dependent ATPase)	1	0	0	1	0	0	0	0	hsa-miR-34b	NA		Sites in UTR

## Sheet: PicT
Rank	human Refseq Id	All miRNAs predicted to target the gene	PicTar score	microRNAs with Anchor sites	predicted sites for all microRNAs embedded in the UCSC genome browser	annotation				RefSeq DNA ID	HGNC Symbol
142	NM_000034	All miRNA predictions	3.71	hsa-miR-34b	Genome browser	Homo sapiens aldolase A, fructose-bisphosphate (ALDOA), transcript variant 1, mRNA.		NM_000034	#N/A	NM_000034	ALDOA
104	NM_000214	All miRNA predictions	4.12	hsa-miR-34b	Genome browser	Homo sapiens jagged 1 (Alagille syndrome) (JAG1), mRNA.		NM_000214	#N/A	NM_000214	JAG1
24	NM_000245	All miRNA predictions	6.56	hsa-miR-34b	Genome browser	Homo sapiens met proto-oncogene (hepatocyte growth factor receptor) (MET), mRNA.		NM_000245	#N/A	NM_000245	MET
52	NM_000276	All miRNA predictions	5.03	hsa-miR-34b	Genome browser	Homo sapiens oculocerebrorenal syndrome of Lowe (OCRL), transcript variant a, mRNA.		NM_000276	#N/A	NM_000276	OCRL
295	NM_000302	All miRNA predictions	2.37	hsa-miR-34b	Genome browser	Homo sapiens procollagen-lysine, 2-oxoglutarate 5-dioxygenase (lysine hydroxylase, Ehlers-Danlos syndrome type VI) (PLOD), mRNA.		NM_000302	#N/A	NM_000302	PLOD1
144	NM_000555	All miRNA predictions	3.7	hsa-miR-34b	Genome browser	Homo sapiens doublecortex; lissencephaly, X-linked (doublecortin) (DCX), transcript variant 1, mRNA.		NM_000555	#N/A	NM_000555	DCX
78	NM_000602	All miRNA predictions	4.62	hsa-miR-34b	Genome browser	Homo sapiens serine (or cysteine) proteinase inhibitor, clade E (nexin, plasminogen activator inhibitor type 1), member 1 (SERPINE1), mRNA.		NM_000602	#N/A	NM_000602	SERPINE1
245	NM_000675	All miRNA predictions	2.72	hsa-miR-34b	Genome browser	Homo sapiens adenosine A2a receptor (ADORA2A), mRNA.		NM_000675	#N/A	NM_000675	ADORA2A
355	NM_000723	All miRNA predictions	1.47	hsa-miR-34b	Genome browser	Homo sapiens calcium channel, voltage-dependent, beta 1 subunit (CACNB1), transcript variant 1, mRNA.		NM_000723	#N/A	NM_000723	CACNB1
332	NM_000725	All miRNA predictions	2	hsa-miR-34b	Genome browser	Homo sapiens calcium channel, voltage-dependent, beta 3 subunit (CACNB3), mRNA.		NM_000725	#N/A	NM_000725	CACNB3
134	NM_000838	All miRNA predictions	3.77	hsa-miR-34b	Genome browser	Homo sapiens glutamate receptor, metabotropic 1 (GRM1), mRNA.		NM_000838	#N/A	NM_000838	GRM1
170	NM_000844	All miRNA predictions	3.45	hsa-miR-34b	Genome browser	Homo sapiens glutamate receptor, metabotropic 7 (GRM7), transcript variant 1, mRNA.		NM_000844	#N/A	NM_000844	GRM7
29	NM_000868	All miRNA predictions	6.31	hsa-miR-34b	Genome browser	Homo sapiens 5-hydroxytryptamine (serotonin) receptor 2C (HTR2C), mRNA.		NM_000868	#N/A	NM_000868	HTR2C
283	NM_000966	All miRNA predictions	2.47	hsa-miR-34b	Genome browser	Homo sapiens retinoic acid receptor, gamma (RARG), mRNA.		NM_000966	#N/A	NM_000966	RARG
267	NM_001001974	All miRNA predictions	2.58	hsa-miR-34b	Genome browser	Homo sapiens pleckstrin homology domain containing, family A (phosphoinositide binding specific) member 1 (PLEKHA1), transcript variant 2, mRNA.		NM_001001974	#N/A	NM_001001974	PLEKHA1
54	NM_001003805	All miRNA predictions	5.01	hsa-miR-34b	Genome browser	Homo sapiens ATP synthase, H+ transporting, mitochondrial F0 complex, subunit s (factor B) (ATP5S), nuclear gene encoding mitochondrial protein, transcript variant 2, mRNA.		NM_001003805	#N/A	NM_001003805	ATP5S
93	NM_001004106	All miRNA predictions	4.31	hsa-miR-34b	Genome browser	Homo sapiens G protein-coupled receptor kinase 6 (GRK6), transcript variant 1, mRNA.		NM_001004106	#N/A	NM_001004106	GRK6
350	NM_001005210	All miRNA predictions	1.7	hsa-miR-34b	Genome browser	Homo sapiens FLJ45686 protein (FLJ45686), mRNA.		NM_001005210	#N/A	NM_001005210	LRRC55
75	NM_001005476	All miRNA predictions	4.68	hsa-miR-34b	Genome browser	Homo sapiens plakophilin 4 (PKP4), transcript variant 2, mRNA.		NM_001005476	#N/A	NM_001005476	PKP4
253	NM_001005505	All miRNA predictions	2.69	hsa-miR-34b	Genome browser	Homo sapiens calcium channel, voltage-dependent, alpha 2/delta subunit 2 (CACNA2D2), transcript variant 1, mRNA.		NM_001005505	#N/A	NM_001005505	CACNA2D2
341	NM_001092	All miRNA predictions	1.91	hsa-miR-34b	Genome browser	Homo sapiens active BCR-related gene (ABR), transcript variant 2, mRNA.		NM_001092	#N/A	NM_001092	ABR
167	NM_001127	All miRNA predictions	3.49	hsa-miR-34b	Genome browser	Homo sapiens adaptor-related protein complex 1, beta 1 subunit (AP1B1), transcript variant 1, mRNA.		NM_001127	#N/A	NM_001127	AP1B1
334	NM_001148	All miRNA predictions	2	hsa-miR-34b	Genome browser	Homo sapiens ankyrin 2, neuronal (ANK2), transcript variant 1, mRNA.		NM_001148	#N/A	NM_001148	ANK2
64	NM_001259	All miRNA predictions	4.83	hsa-miR-34b	Genome browser	Homo sapiens cyclin-dependent kinase 6 (CDK6), mRNA.		NM_001259	#N/A	NM_001259	CDK6
273	NM_001332	All miRNA predictions	2.54	hsa-miR-34b	Genome browser	Homo sapiens catenin (cadherin-associated protein), delta 2 (neural plakophilin-related arm-repeat protein) (CTNND2), mRNA.		NM_001332	#N/A	NM_001332	CTNND2
14	NM_001407	All miRNA predictions	7.74	hsa-miR-34b	Genome browser	Homo sapiens cadherin, EGF LAG seven-pass G-type receptor 3 (flamingo homolog, Drosophila) (CELSR3), mRNA.		NM_001407	#N/A	NM_001407	CELSR3
46	NM_001679	All miRNA predictions	5.39	hsa-miR-34b	Genome browser	Homo sapiens ATPase, Na+/K+ transporting, beta 3 polypeptide (ATP1B3), mRNA.		NM_001679	#N/A	NM_001679	ATP1B3
289	NM_001699	All miRNA predictions	2.43	hsa-miR-34b	Genome browser	Homo sapiens AXL receptor tyrosine kinase (AXL), transcript variant 2, mRNA.		NM_001699	#N/A	NM_001699	AXL
48	NM_001742	All miRNA predictions	5.15	hsa-miR-34b	Genome browser	Homo sapiens calcitonin receptor (CALCR), mRNA.		NM_001742	#N/A	NM_001742	CALCR
280	NM_001949	All miRNA predictions	2.51	hsa-miR-34b	Genome browser	Homo sapiens E2F transcription factor 3 (E2F3), mRNA.		NM_001949	#N/A	NM_001949	E2F3
38	NM_001951	All miRNA predictions	5.8	hsa-miR-34b	Genome browser	Homo sapiens E2F transcription factor 5, p130-binding (E2F5), mRNA.		NM_001951	#N/A	NM_001951	E2F5
297	NM_001995	All miRNA predictions	2.34	hsa-miR-34b	Genome browser	Homo sapiens acyl-CoA synthetase long-chain family member 1 (ACSL1), mRNA.		NM_001995	#N/A	NM_001995	ACSL1
88	NM_002082	All miRNA predictions	4.43	hsa-miR-34b	Genome browser	Homo sapiens G protein-coupled receptor kinase 6 (GRK6), transcript variant 2, mRNA.		NM_002082	#N/A	NM_002082	GRK6
293	NM_002196	All miRNA predictions	2.42	hsa-miR-34b	Genome browser	Homo sapiens insulinoma-associated 1 (INSM1), mRNA.		NM_002196	#N/A	NM_002196	INSM1
69	NM_002336	All miRNA predictions	4.75	hsa-miR-34b	Genome browser	Homo sapiens low density lipoprotein receptor-related protein 6 (LRP6), mRNA.		NM_002336	#N/A	NM_002336	LRP6
294	NM_002373	All miRNA predictions	2.4	hsa-miR-34b	Genome browser	Homo sapiens microtubule-associated protein 1A (MAP1A), mRNA.		NM_002373	#N/A	NM_002373	MAP1A
86	NM_002467	All miRNA predictions	4.46	hsa-miR-34b	Genome browser	Homo sapiens v-myc myelocytomatosis viral oncogene homolog (avian) (MYC), mRNA.		NM_002467	#N/A	NM_002467	MYC
207	NM_002500	All miRNA predictions	3.05	hsa-miR-34b	Genome browser	Homo sapiens neurogenic differentiation 1 (NEUROD1), mRNA.		NM_002500	#N/A	NM_002500	NEUROD1
237	NM_002569	All miRNA predictions	2.81	hsa-miR-34b	Genome browser	Homo sapiens furin (paired basic amino acid cleaving enzyme) (FURIN), mRNA.		NM_002569	#N/A	NM_002569	FURIN
298	NM_002576	All miRNA predictions	2.34	hsa-miR-34b	Genome browser	Homo sapiens p21/Cdc42/Rac1-activated kinase 1 (STE20 homolog, yeast) (PAK1), mRNA.		NM_002576	#N/A	NM_002576	PAK1
183	NM_002633	All miRNA predictions	3.34	hsa-miR-34b	Genome browser	Homo sapiens phosphoglucomutase 1 (PGM1), mRNA.		NM_002633	#N/A	NM_002633	PGM1
153	NM_002710	All miRNA predictions	3.61	hsa-miR-34b	Genome browser	Homo sapiens protein phosphatase 1, catalytic subunit, gamma isoform (PPP1CC), mRNA.		NM_002710	#N/A	NM_002710	PPP1CC
171	NM_002714	All miRNA predictions	3.44	hsa-miR-34b	Genome browser	Homo sapiens protein phosphatase 1, regulatory subunit 10 (PPP1R10), mRNA.		NM_002714	#N/A	NM_002714	PPP1R10
271	NM_002718	All miRNA predictions	2.57	hsa-miR-34b	Genome browser	Homo sapiens protein phosphatase 2 (formerly 2A), regulatory subunit B'', alpha (PPP2R3A), transcript variant 1, mRNA.		NM_002718	#N/A	NM_002718	PPP2R3A
315	NM_002745	All miRNA predictions	2.15	hsa-miR-34b	Genome browser	Homo sapiens mitogen-activated protein kinase 1 (MAPK1), transcript variant 1, mRNA.		NM_002745	#N/A	NM_002745	MAPK1
347	NM_002747	All miRNA predictions	1.82	hsa-miR-34b	Genome browser	Homo sapiens mitogen-activated protein kinase 4 (MAPK4), mRNA.		NM_002747	#N/A	NM_002747	MAPK4
159	NM_002755	All miRNA predictions	3.59	hsa-miR-34b	Genome browser	Homo sapiens mitogen-activated protein kinase kinase 1 (MAP2K1), mRNA.		NM_002755	#N/A	NM_002755	MAP2K1
189	NM_002841	All miRNA predictions	3.29	hsa-miR-34b	Genome browser	Homo sapiens protein tyrosine phosphatase, receptor type, G (PTPRG), mRNA.		NM_002841	#N/A	NM_002841	PTPRG
120	NM_002845	All miRNA predictions	3.95	hsa-miR-34b	Genome browser	Homo sapiens protein tyrosine phosphatase, receptor type, M (PTPRM), mRNA.		NM_002845	#N/A	NM_002845	PTPRM
160	NM_002906	All miRNA predictions	3.58	hsa-miR-34b	Genome browser	Homo sapiens radixin (RDX), mRNA.		NM_002906	#N/A	NM_002906	RDX
161	NM_002938	All miRNA predictions	3.58	hsa-miR-34b	Genome browser	Homo sapiens ring finger protein 4 (RNF4), mRNA.		NM_002938	#N/A	NM_002938	RNF4
121	NM_002971	All miRNA predictions	3.95	hsa-miR-34b	Genome browser	Homo sapiens special AT-rich sequence binding protein 1 (binds to nuclear matrix/scaffold-associating DNA's) (SATB1), mRNA.		NM_002971	#N/A	NM_002971	SATB1
208	NM_003001	All miRNA predictions	3.05	hsa-miR-34b	Genome browser	Homo sapiens succinate dehydrogenase complex, subunit C, integral membrane protein, 15kDa (SDHC), nuclear gene encoding mitochondrial protein, mRNA.		NM_003001	#N/A	NM_003001	SDHC
206	NM_003098	All miRNA predictions	3.06	hsa-miR-34b	Genome browser	Homo sapiens syntrophin, alpha 1 (dystrophin-associated protein A1, 59kDa, acidic component) (SNTA1), mRNA.		NM_003098	#N/A	NM_003098	SNTA1
348	NM_003107	All miRNA predictions	1.82	hsa-miR-34b	Genome browser	Homo sapiens SRY (sex determining region Y)-box 4 (SOX4), mRNA.		NM_003107	#N/A	NM_003107	SOX4
299	NM_003139	All miRNA predictions	2.33	hsa-miR-34b	Genome browser	Homo sapiens signal recognition particle receptor ('docking protein') (SRPR), mRNA.		NM_003139	#N/A	NM_003139	SRPR
136	NM_003155	All miRNA predictions	3.73	hsa-miR-34b	Genome browser	Homo sapiens stanniocalcin 1 (STC1), mRNA.		NM_003155	#N/A	NM_003155	STC1
36	NM_003204	All miRNA predictions	5.86	hsa-miR-34b	Genome browser	Homo sapiens nuclear factor (erythroid-derived 2)-like 1 (NFE2L1), mRNA.		NM_003204	#N/A	NM_003204	NFE2L1
316	NM_003205	All miRNA predictions	2.14	hsa-miR-34b	Genome browser	Homo sapiens transcription factor 12 (HTF4, helix-loop-helix transcription factors 4) (TCF12), transcript variant 3, mRNA.		NM_003205	#N/A	NM_003205	TCF12
335	NM_003373	All miRNA predictions	1.99	hsa-miR-34b	Genome browser	Homo sapiens vinculin (VCL), transcript variant 2, mRNA.		NM_003373	#N/A	NM_003373	VCL
165	NM_003457	All miRNA predictions	3.52	hsa-miR-34b	Genome browser	Homo sapiens zinc finger protein 207 (ZNF207), mRNA.		NM_003457	#N/A	NM_003457	ZNF207
107	NM_003575	All miRNA predictions	4.08	hsa-miR-34b	Genome browser	Homo sapiens zinc finger protein 282 (ZNF282), mRNA.		NM_003575	#N/A	NM_003575	ZNF282
192	NM_003626	All miRNA predictions	3.21	hsa-miR-34b	Genome browser	Homo sapiens protein tyrosine phosphatase, receptor type, f polypeptide (PTPRF), interacting protein (liprin), alpha 1 (PPFIA1), transcript variant 2, mRNA.		NM_003626	#N/A	NM_003626	PPFIA1
66	NM_003632	All miRNA predictions	4.82	hsa-miR-34b	Genome browser	Homo sapiens contactin associated protein 1 (CNTNAP1), mRNA.		NM_003632	#N/A	NM_003632	CNTNAP1
349	NM_003768	All miRNA predictions	1.77	hsa-miR-34b	Genome browser	Homo sapiens phosphoprotein enriched in astrocytes 15 (PEA15), mRNA.		NM_003768	#N/A	NM_003768	PEA15
173	NM_003895	All miRNA predictions	3.42	hsa-miR-34b	Genome browser	Homo sapiens synaptojanin 1 (SYNJ1), transcript variant 1, mRNA.		NM_003895	#N/A	NM_003895	SYNJ1
137	NM_003931	All miRNA predictions	3.73	hsa-miR-34b	Genome browser	Homo sapiens WAS protein family, member 1 (WASF1), mRNA.		NM_003931	#N/A	NM_003931	WASF1
117	NM_003942	All miRNA predictions	3.98	hsa-miR-34b	Genome browser	Homo sapiens ribosomal protein S6 kinase, 90kDa, polypeptide 4 (RPS6KA4), transcript variant 1, mRNA.		NM_003942	#N/A	NM_003942	RPS6KA4
250	NM_004059	All miRNA predictions	2.69	hsa-miR-34b	Genome browser	Homo sapiens cysteine conjugate-beta lyase; cytoplasmic (glutamine transaminase K, kyneurenine aminotransferase) (CCBL1), mRNA.		NM_004059	#N/A	NM_004059	CCBL1
133	NM_004069	All miRNA predictions	3.77	hsa-miR-34b	Genome browser	Homo sapiens adaptor-related protein complex 2, sigma 1 subunit (AP2S1), transcript variant AP17, mRNA.		NM_004069	#N/A	NM_004069	AP2S1
108	NM_004101	All miRNA predictions	4.08	hsa-miR-34b	Genome browser	Homo sapiens coagulation factor II (thrombin) receptor-like 2 (F2RL2), mRNA.		NM_004101	#N/A	NM_004101	F2RL2
115	NM_004235	All miRNA predictions	4.01	hsa-miR-34b	Genome browser	Homo sapiens Kruppel-like factor 4 (gut) (KLF4), mRNA.		NM_004235	#N/A	NM_004235	KLF4
43	NM_004263	All miRNA predictions	5.65	hsa-miR-34b	Genome browser	Homo sapiens sema domain, immunoglobulin domain (Ig), transmembrane domain (TM) and short cytoplasmic domain, (semaphorin) 4F (SEMA4F), mRNA.		NM_004263	#N/A	NM_004263	SEMA4F
155	NM_004274	All miRNA predictions	3.6	hsa-miR-34b	Genome browser	Homo sapiens A kinase (PRKA) anchor protein 6 (AKAP6), mRNA.		NM_004274	#N/A	NM_004274	AKAP6
103	NM_004301	All miRNA predictions	4.14	hsa-miR-34b	Genome browser	Homo sapiens actin-like 6A (ACTL6A), transcript variant 1, mRNA.		NM_004301	#N/A	NM_004301	ACTL6A
138	NM_004308	All miRNA predictions	3.73	hsa-miR-34b	Genome browser	Homo sapiens Rho GTPase activating protein 1 (ARHGAP1), mRNA.		NM_004308	#N/A	NM_004308	ARHGAP1
166	NM_004337	All miRNA predictions	3.49	hsa-miR-34b	Genome browser	Homo sapiens chromosome 8 open reading frame 1 (C8orf1), mRNA.		NM_004337	#N/A	NM_004337	OSGIN2
339	NM_004370	All miRNA predictions	1.93	hsa-miR-34b	Genome browser	Homo sapiens collagen, type XII, alpha 1 (COL12A1), transcript variant long, mRNA.		NM_004370	#N/A	NM_004370	COL12A1
224	NM_004379	All miRNA predictions	2.92	hsa-miR-34b	Genome browser	Homo sapiens cAMP responsive element binding protein 1 (CREB1), transcript variant A, mRNA.		NM_004379	#N/A	NM_004379	CREB1
328	NM_004382	All miRNA predictions	2.03	hsa-miR-34b	Genome browser	Homo sapiens corticotropin releasing hormone receptor 1 (CRHR1), mRNA.		NM_004382	#N/A	NM_004382	CRHR1
135	NM_004384	All miRNA predictions	3.76	hsa-miR-34b	Genome browser	Homo sapiens casein kinase 1, gamma 3 (CSNK1G3), mRNA.		NM_004384	#N/A	NM_004384	CSNK1G3
227	NM_004451	All miRNA predictions	2.91	hsa-miR-34b	Genome browser	Homo sapiens estrogen-related receptor alpha (ESRRA), mRNA.		NM_004451	#N/A	NM_004451	ESRRA
65	NM_004458	All miRNA predictions	4.83	hsa-miR-34b	Genome browser	Homo sapiens acyl-CoA synthetase long-chain family member 4 (ACSL4), transcript variant 1, mRNA.		NM_004458	#N/A	NM_004458	ACSL4
3	NM_004475	All miRNA predictions	10.96	hsa-miR-34b	Genome browser	Homo sapiens flotillin 2 (FLOT2), mRNA.		NM_004475	#N/A	NM_004475	FLOT2
275	NM_004529	All miRNA predictions	2.54	hsa-miR-34b	Genome browser	Homo sapiens myeloid/lymphoid or mixed-lineage leukemia (trithorax homolog, Drosophila); translocated to, 3 (MLLT3), mRNA.		NM_004529	#N/A	NM_004529	MLLT3
235	NM_004711	All miRNA predictions	2.82	hsa-miR-34b	Genome browser	Homo sapiens synaptogyrin 1 (SYNGR1), transcript variant 1a, mRNA.		NM_004711	#N/A	NM_004711	SYNGR1
40	NM_004756	All miRNA predictions	5.72	hsa-miR-34b	Genome browser	Homo sapiens numb homolog (Drosophila)-like (NUMBL), mRNA.		NM_004756	#N/A	NM_004756	NUMBL
308	NM_004781	All miRNA predictions	2.23	hsa-miR-34b	Genome browser	Homo sapiens vesicle-associated membrane protein 3 (cellubrevin) (VAMP3), mRNA.		NM_004781	#N/A	NM_004781	VAMP3
34	NM_004879	All miRNA predictions	6.08	hsa-miR-34b	Genome browser	Homo sapiens etoposide induced 2.4 mRNA (EI24), transcript variant 1, mRNA.		NM_004879	#N/A	NM_004879	EI24
188	NM_004968	All miRNA predictions	3.29	hsa-miR-34b	Genome browser	Homo sapiens islet cell autoantigen 1, 69kDa (ICA1), transcript variant 2, mRNA.		NM_004968	#N/A	NM_004968	ICA1
357	NM_004992	All miRNA predictions	1.42	hsa-miR-34b	Genome browser	Homo sapiens methyl CpG binding protein 2 (Rett syndrome) (MECP2), mRNA.		NM_004992	#N/A	NM_004992	MECP2
255	NM_004996	All miRNA predictions	2.68	hsa-miR-34b	Genome browser	Homo sapiens ATP-binding cassette, sub-family C (CFTR/MRP), member 1 (ABCC1), transcript variant 1, mRNA.		NM_004996	#N/A	NM_004996	ABCC1
8	NM_005076	All miRNA predictions	8.46	hsa-miR-34b	Genome browser	Homo sapiens contactin 2 (axonal) (CNTN2), mRNA.		NM_005076	#N/A	NM_005076	CNTN2
150	NM_005079	All miRNA predictions	3.63	hsa-miR-34b	Genome browser	Homo sapiens tumor protein D52 (TPD52), mRNA.		NM_005079	#N/A	NM_005079	TPD52
251	NM_005095	All miRNA predictions	2.69	hsa-miR-34b	Genome browser	Homo sapiens zinc finger protein 262 (ZNF262), mRNA.		NM_005095	#N/A	NM_005095	ZMYM4
110	NM_005121	All miRNA predictions	4.08	hsa-miR-34b	Genome browser	Homo sapiens thyroid hormone receptor associated protein 1 (THRAP1), mRNA.		NM_005121	#N/A	NM_005121	THRAP1
222	NM_005182	All miRNA predictions	2.94	hsa-miR-34b	Genome browser	Homo sapiens carbonic anhydrase VII (CA7), mRNA.		NM_005182	#N/A	NM_005182	CA7
352	NM_005197	All miRNA predictions	1.65	hsa-miR-34b	Genome browser	Homo sapiens checkpoint suppressor 1 (CHES1), mRNA.		NM_005197	#N/A	NM_005197	CHES1
296	NM_005211	All miRNA predictions	2.35	hsa-miR-34b	Genome browser	Homo sapiens colony stimulating factor 1 receptor, formerly McDonough feline sarcoma viral (v-fms) oncogene homolog (CSF1R), mRNA.		NM_005211	#N/A	NM_005211	CSF1R
345	NM_005238	All miRNA predictions	1.86	hsa-miR-34b	Genome browser	Homo sapiens v-ets erythroblastosis virus E26 oncogene homolog 1 (avian) (ETS1), mRNA.		NM_005238	#N/A	NM_005238	ETS1
91	NM_005249	All miRNA predictions	4.39	hsa-miR-34b	Genome browser	Homo sapiens forkhead box G1B (FOXG1B), mRNA.		NM_005249	NM_005249	NM_005249	FOXG1B
13	NM_005374	All miRNA predictions	7.77	hsa-miR-34b	Genome browser	Homo sapiens membrane protein, palmitoylated 2 (MAGUK p55 subfamily member 2) (MPP2), mRNA.		NM_005374	#N/A	NM_005374	MPP2
41	NM_005375	All miRNA predictions	5.67	hsa-miR-34b	Genome browser	Homo sapiens v-myb myeloblastosis viral oncogene homolog (avian) (MYB), mRNA.		NM_005375	#N/A	NM_005375	MYB
288	NM_005402	All miRNA predictions	2.43	hsa-miR-34b	Genome browser	Homo sapiens v-ral simian leukemia viral oncogene homolog A (ras related) (RALA), mRNA.		NM_005402	#N/A	NM_005402	RALA
351	NM_005430	All miRNA predictions	1.68	hsa-miR-34b	Genome browser	Homo sapiens wingless-type MMTV integration site family, member 1 (WNT1), mRNA.		NM_005430	#N/A	NM_005430	WNT1
1	NM_005618	All miRNA predictions	17.23	hsa-miR-34b	Genome browser	Homo sapiens delta-like 1 (Drosophila) (DLL1), mRNA.		NM_005618	#N/A	NM_005618	DLL1
19	NM_005639	All miRNA predictions	6.79	hsa-miR-34b	Genome browser	Homo sapiens synaptotagmin I (SYT1), mRNA.		NM_005639	#N/A	NM_005639	SYT1
76	NM_005736	All miRNA predictions	4.64	hsa-miR-34b	Genome browser	Homo sapiens ARP1 actin-related protein 1 homolog A, centractin alpha (yeast) (ACTR1A), mRNA.		NM_005736	#N/A	NM_005736	ACTR1A
176	NM_005756	All miRNA predictions	3.38	hsa-miR-34b	Genome browser	Homo sapiens G protein-coupled receptor 64 (GPR64), mRNA.		NM_005756	#N/A	NM_005756	GPR64
291	NM_005785	All miRNA predictions	2.42	hsa-miR-34b	Genome browser	Homo sapiens ring finger protein 41 (RNF41), transcript variant 1, mRNA.		NM_005785	#N/A	NM_005785	RNF41
37	NM_005828	All miRNA predictions	5.81	hsa-miR-34b	Genome browser	Homo sapiens WD-repeat protein (HAN11), transcript variant 1, mRNA.		NM_005828	#N/A	NM_005828	WDR68
314	NM_005840	All miRNA predictions	2.18	hsa-miR-34b	Genome browser	Homo sapiens sprouty homolog 3 (Drosophila) (SPRY3), mRNA.		NM_005840	#N/A	NM_005840	SPRY3
249	NM_005857	All miRNA predictions	2.7	hsa-miR-34b	Genome browser	Homo sapiens zinc metallopeptidase (STE24 homolog, yeast) (ZMPSTE24), mRNA.		NM_005857	#N/A	NM_005857	ZMPSTE24
277	NM_005885	All miRNA predictions	2.52	hsa-miR-34b	Genome browser	Homo sapiens membrane-associated RING-CH protein VI (MARCH-VI), mRNA.		NM_005885	#N/A	NM_005885	2007-03-06
149	NM_005910	All miRNA predictions	3.63	hsa-miR-34b	Genome browser	Homo sapiens microtubule-associated protein tau (MAPT), transcript variant 2, mRNA.		NM_005910	#N/A	NM_005910	MAPT
306	NM_005911	All miRNA predictions	2.26	hsa-miR-34b	Genome browser	Homo sapiens methionine adenosyltransferase II, alpha (MAT2A), mRNA.		NM_005911	#N/A	NM_005911	MAT2A
82	NM_006047	All miRNA predictions	4.53	hsa-miR-34b	Genome browser	Homo sapiens RNA binding motif protein 12 (RBM12), transcript variant 1, mRNA.		NM_006047	#N/A	NM_006047	RBM12
337	NM_006122	All miRNA predictions	1.97	hsa-miR-34b	Genome browser	Homo sapiens mannosidase, alpha, class 2A, member 2 (MAN2A2), mRNA.		NM_006122	#N/A	NM_006122	MAN2A2
203	NM_006186	All miRNA predictions	3.09	hsa-miR-34b	Genome browser	Homo sapiens nuclear receptor subfamily 4, group A, member 2 (NR4A2), transcript variant 1, mRNA.		NM_006186	#N/A	NM_006186	NR4A2
292	NM_006206	All miRNA predictions	2.42	hsa-miR-34b	Genome browser	Homo sapiens platelet-derived growth factor receptor, alpha polypeptide (PDGFRA), mRNA.		NM_006206	#N/A	NM_006206	PDGFRA
241	NM_006228	All miRNA predictions	2.78	hsa-miR-34b	Genome browser	Homo sapiens prepronociceptin (PNOC), mRNA.		NM_006228	#N/A	NM_006228	PNOC
179	NM_006243	All miRNA predictions	3.36	hsa-miR-34b	Genome browser	Homo sapiens protein phosphatase 2, regulatory subunit B (B56), alpha isoform (PPP2R5A), mRNA.		NM_006243	#N/A	NM_006243	PPP2R5A
204	NM_006270	All miRNA predictions	3.08	hsa-miR-34b	Genome browser	Homo sapiens related RAS viral (r-ras) oncogene homolog (RRAS), mRNA.		NM_006270	#N/A	NM_006270	RRAS
73	NM_006286	All miRNA predictions	4.7	hsa-miR-34b	Genome browser	Homo sapiens transcription factor Dp-2 (E2F dimerization partner 2) (TFDP2), mRNA.		NM_006286	#N/A	NM_006286	TFDP2
239	NM_006336	All miRNA predictions	2.8	hsa-miR-34b	Genome browser	Homo sapiens chromosome 9 open reading frame 60 (C9orf60), mRNA.		NM_006336	#N/A	NM_006336	ZER1
57	NM_006373	All miRNA predictions	4.96	hsa-miR-34b	Genome browser	Homo sapiens vesicle amine transport protein 1 homolog (T californica) (VAT1), mRNA.		NM_006373	#N/A	NM_006373	VAT1
63	NM_006426	All miRNA predictions	4.84	hsa-miR-34b	Genome browser	Homo sapiens dihydropyrimidinase-like 4 (DPYSL4), mRNA.		NM_006426	#N/A	NM_006426	DPYSL4
50	NM_006459	All miRNA predictions	5.08	hsa-miR-34b	Genome browser	Homo sapiens SPFH domain family, member 1 (SPFH1), mRNA.		NM_006459	#N/A	NM_006459	ERLIN1
212	NM_006599	All miRNA predictions	3.03	hsa-miR-34b	Genome browser	Homo sapiens nuclear factor of activated T-cells 5, tonicity-responsive (NFAT5), transcript variant 3, mRNA.		NM_006599	#N/A	NM_006599	NFAT5
47	NM_006633	All miRNA predictions	5.37	hsa-miR-34b	Genome browser	Homo sapiens IQ motif containing GTPase activating protein 2 (IQGAP2), mRNA.		NM_006633	#N/A	NM_006633	IQGAP2
112	NM_006763	All miRNA predictions	4.06	hsa-miR-34b	Genome browser	Homo sapiens BTG family, member 2 (BTG2), mRNA.		NM_006763	#N/A	NM_006763	BTG2
123	NM_006823	All miRNA predictions	3.93	hsa-miR-34b	Genome browser	Homo sapiens protein kinase (cAMP-dependent, catalytic) inhibitor alpha (PKIA), transcript variant 1, mRNA.		NM_006823	#N/A	NM_006823	PKIA
140	NM_006874	All miRNA predictions	3.72	hsa-miR-34b	Genome browser	Homo sapiens E74-like factor 2 (ets domain transcription factor) (ELF2), transcript variant 2, mRNA.		NM_006874	#N/A	NM_006874	ELF2
252	NM_006946	All miRNA predictions	2.69	hsa-miR-34b	Genome browser	Homo sapiens spectrin, beta, non-erythrocytic 2 (SPTBN2), mRNA.		NM_006946	#N/A	NM_006946	SPTBN2
113	NM_006951	All miRNA predictions	4.04	hsa-miR-34b	Genome browser	Homo sapiens TAF5 RNA polymerase II, TATA box binding protein (TBP)-associated factor, 100kDa (TAF5), mRNA.		NM_006951	#N/A	NM_006951	TAF5
305	NM_007185	All miRNA predictions	2.26	hsa-miR-34b	Genome browser	Homo sapiens trinucleotide repeat containing 4 (TNRC4), mRNA.		NM_007185	#N/A	NM_007185	TNRC4
234	NM_007249	All miRNA predictions	2.83	hsa-miR-34b	Genome browser	Homo sapiens Kruppel-like factor 12 (KLF12), transcript variant 1, mRNA.		NM_007249	#N/A	NM_007249	KLF12
325	NM_012095	All miRNA predictions	2.06	hsa-miR-34b	Genome browser	Homo sapiens adaptor-related protein complex 3, mu 1 subunit (AP3M1), transcript variant 2, mRNA.		NM_012095	#N/A	NM_012095	AP3M1
219	NM_012200	All miRNA predictions	2.94	hsa-miR-34b	Genome browser	Homo sapiens beta-1,3-glucuronyltransferase 3 (glucuronosyltransferase I) (B3GAT3), mRNA.		NM_012200	#N/A	NM_012200	B3GAT3
312	NM_012264	All miRNA predictions	2.19	hsa-miR-34b	Genome browser	Homo sapiens chromosome 22 open reading frame 5 (C22orf5), mRNA.		NM_012264	#N/A	NM_012264	C22orf5
83	NM_012482	All miRNA predictions	4.53	hsa-miR-34b	Genome browser	Homo sapiens zinc finger protein 281 (ZNF281), mRNA.		NM_012482	#N/A	NM_012482	ZNF281
266	NM_013233	All miRNA predictions	2.59	hsa-miR-34b	Genome browser	Homo sapiens serine threonine kinase 39 (STE20/SPS1 homolog, yeast) (STK39), mRNA.		NM_013233	#N/A	NM_013233	STK39
100	NM_013272	All miRNA predictions	4.17	hsa-miR-34b	Genome browser	Homo sapiens solute carrier organic anion transporter family, member 3A1 (SLCO3A1), mRNA.		NM_013272	#N/A	NM_013272	SLCO3A1
122	NM_013302	All miRNA predictions	3.93	hsa-miR-34b	Genome browser	Homo sapiens eukaryotic elongation factor-2 kinase (EEF2K), mRNA.		NM_013302	#N/A	NM_013302	EEF2K
79	NM_013306	All miRNA predictions	4.6	hsa-miR-34b	Genome browser	Homo sapiens sorting nexin 15 (SNX15), transcript variant A, mRNA.		NM_013306	NM_013306	NM_013306	SNX15
118	NM_013325	All miRNA predictions	3.98	hsa-miR-34b	Genome browser	Homo sapiens APG4 autophagy 4 homolog B (S. cerevisiae) (APG4B), transcript variant 1, mRNA.		NM_013325	#N/A	NM_013325	ATG4B
60	NM_013336	All miRNA predictions	4.91	hsa-miR-34b	Genome browser	Homo sapiens Sec61 alpha 1 subunit (S. cerevisiae) (SEC61A1), mRNA.		NM_013336	#N/A	NM_013336	SEC61A1
276	NM_013384	All miRNA predictions	2.53	hsa-miR-34b	Genome browser	Homo sapiens LAG1 longevity assurance homolog 2 (S. cerevisiae) (LASS2), transcript variant 3, mRNA.		NM_013384	#N/A	NM_013384	LASS2
94	NM_013449	All miRNA predictions	4.29	hsa-miR-34b	Genome browser	Homo sapiens bromodomain adjacent to zinc finger domain, 2A (BAZ2A), mRNA.		NM_013449	#N/A	NM_013449	BAZ2A
141	NM_013958	All miRNA predictions	3.71	hsa-miR-34b	Genome browser	Homo sapiens neuregulin 1 (NRG1), transcript variant HRG-beta3, mRNA.		NM_013958	NM_013958	NM_013958	NRG1
131	NM_013959	All miRNA predictions	3.8	hsa-miR-34b	Genome browser	Homo sapiens neuregulin 1 (NRG1), transcript variant SMDF, mRNA.		NM_013959	#N/A	NM_013959	NRG1
132	NM_013962	All miRNA predictions	3.79	hsa-miR-34b	Genome browser	Homo sapiens neuregulin 1 (NRG1), transcript variant GGF2, mRNA.		NM_013962	#N/A	NM_013962	NRG1
272	NM_014141	All miRNA predictions	2.55	hsa-miR-34b	Genome browser	Homo sapiens contactin associated protein-like 2 (CNTNAP2), mRNA.		NM_014141	#N/A	NM_014141	CNTNAP2
9	NM_014232	All miRNA predictions	8.17	hsa-miR-34b	Genome browser	Homo sapiens vesicle-associated membrane protein 2 (synaptobrevin 2) (VAMP2), mRNA.		NM_014232	#N/A	NM_014232	VAMP2
39	NM_014253	All miRNA predictions	5.79	hsa-miR-34b	Genome browser	Homo sapiens odz, odd Oz/ten-m homolog 1(Drosophila) (ODZ1), mRNA.		NM_014253	#N/A	NM_014253	ODZ1
324	NM_014289	All miRNA predictions	2.06	hsa-miR-34b	Genome browser	Homo sapiens calpain 6 (CAPN6), mRNA.		NM_014289	#N/A	NM_014289	CAPN6
270	NM_014299	All miRNA predictions	2.57	hsa-miR-34b	Genome browser	Homo sapiens bromodomain containing 4 (BRD4), transcript variant short, mRNA.		NM_014299	NM_014299	NM_014299	BRD4
198	NM_014325	All miRNA predictions	3.16	hsa-miR-34b	Genome browser	Homo sapiens coronin, actin binding protein, 1C (CORO1C), mRNA.		NM_014325	#N/A	NM_014325	CORO1C
143	NM_014517	All miRNA predictions	3.71	hsa-miR-34b	Genome browser	Homo sapiens upstream binding protein 1 (LBP-1a) (UBP1), mRNA.		NM_014517	#N/A	NM_014517	UBP1
331	NM_014562	All miRNA predictions	2.01	hsa-miR-34b	Genome browser	Homo sapiens orthodenticle homolog 1 (Drosophila) (OTX1), mRNA.		NM_014562	#N/A	NM_014562	OTX1
128	NM_014574	All miRNA predictions	3.82	hsa-miR-34b	Genome browser	Homo sapiens striatin, calmodulin binding protein 3 (STRN3), mRNA.		NM_014574	#N/A	NM_014574	STRN3
51	NM_014618	All miRNA predictions	5.04	hsa-miR-34b	Genome browser	Homo sapiens deleted in bladder cancer 1 (DBC1), mRNA.		NM_014618	#N/A	NM_014618	DBC1
279	NM_014682	All miRNA predictions	2.52	hsa-miR-34b	Genome browser	Homo sapiens suppression of tumorigenicity 18 (breast carcinoma) (zinc finger protein) (ST18), mRNA.		NM_014682	#N/A	NM_014682	ST18
286	NM_014729	All miRNA predictions	2.46	hsa-miR-34b	Genome browser	Homo sapiens thymus high mobility group box protein TOX (TOX), mRNA.		NM_014729	#N/A	NM_014729
68	NM_014731	All miRNA predictions	4.76	hsa-miR-34b	Genome browser	Homo sapiens ProSAPiP1 protein (ProSAPiP1), mRNA.		NM_014731	#N/A	NM_014731
20	NM_014853	All miRNA predictions	6.76	hsa-miR-34b	Genome browser	Homo sapiens RUN and TBC1 domain containing 1 (RUTBC1), mRNA.		NM_014853	#N/A	NM_014853	RUTBC1
342	NM_014862	All miRNA predictions	1.89	hsa-miR-34b	Genome browser	Homo sapiens aryl-hydrocarbon receptor nuclear translocator 2 (ARNT2), mRNA.		NM_014862	#N/A	NM_014862	ARNT2
32	NM_014903	All miRNA predictions	6.21	hsa-miR-34b	Genome browser	Homo sapiens neuron navigator 3 (NAV3), mRNA.		NM_014903	#N/A	NM_014903	NAV3
327	NM_014912	All miRNA predictions	2.03	hsa-miR-34b	Genome browser	Homo sapiens cytoplasmic polyadenylation element binding protein 3 (CPEB3), mRNA.		NM_014912	#N/A	NM_014912	CPEB3
228	NM_014974	All miRNA predictions	2.91	hsa-miR-34b	Genome browser	Homo sapiens KIAA0934 (KIAA0934), mRNA.		NM_014974	#N/A	NM_014974	DIP2C
186	NM_014992	All miRNA predictions	3.3	hsa-miR-34b	Genome browser	Homo sapiens dishevelled associated activator of morphogenesis 1 (DAAM1), mRNA.		NM_014992	#N/A	NM_014992	DAAM1
147	NM_015057	All miRNA predictions	3.67	hsa-miR-34b	Genome browser	Homo sapiens MYC binding protein 2 (MYCBP2), mRNA.		NM_015057	#N/A	NM_015057	MYCBP2
244	NM_015071	All miRNA predictions	2.76	hsa-miR-34b	Genome browser	Homo sapiens Rho GTPase activating protein 26 (ARHGAP26), mRNA.		NM_015071	#N/A	NM_015071	ARHGAP26
260	NM_015100	All miRNA predictions	2.61	hsa-miR-34b	Genome browser	Homo sapiens pogo transposable element with ZNF domain (POGZ), transcript variant 1, mRNA.		NM_015100	#N/A	NM_015100	POGZ
226	NM_015192	All miRNA predictions	2.91	hsa-miR-34b	Genome browser	Homo sapiens phospholipase C, beta 1 (phosphoinositide-specific) (PLCB1), transcript variant 1, mRNA.		NM_015192	#N/A	NM_015192	PLCB1
243	NM_015208	All miRNA predictions	2.76	hsa-miR-34b	Genome browser	Homo sapiens ankyrin repeat domain 12 (ANKRD12), mRNA.		NM_015208	#N/A	NM_015208	ANKRD12
80	NM_015210	All miRNA predictions	4.59	hsa-miR-34b	Genome browser	Homo sapiens KIAA0802 (KIAA0802), mRNA.		NM_015210	#N/A	NM_015210	KIAA0802
263	NM_015215	All miRNA predictions	2.6	hsa-miR-34b	Genome browser	Homo sapiens calmodulin binding transcription activator 1 (CAMTA1), mRNA.		NM_015215	#N/A	NM_015215	CAMTA1
26	NM_015265	All miRNA predictions	6.38	hsa-miR-34b	Genome browser	Homo sapiens SATB family member 2 (SATB2), mRNA.		NM_015265	#N/A	NM_015265	SATB2
310	NM_015271	All miRNA predictions	2.21	hsa-miR-34b	Genome browser	Homo sapiens tripartite motif-containing 2 (TRIM2), mRNA.		NM_015271	#N/A	NM_015271	TRIM2
25	NM_015288	All miRNA predictions	6.55	hsa-miR-34b	Genome browser	Homo sapiens PHD finger protein 15 (PHF15), mRNA.		NM_015288	#N/A	NM_015288	PHF15
354	NM_015328	All miRNA predictions	1.49	hsa-miR-34b	Genome browser	Homo sapiens KIAA0828 protein (KIAA0828), mRNA.		NM_015328	#N/A	NM_015328
190	NM_015336	All miRNA predictions	3.26	hsa-miR-34b	Genome browser	Homo sapiens zinc finger, DHHC domain containing 17 (ZDHHC17), mRNA.		NM_015336	#N/A	NM_015336	ZDHHC17
214	NM_015352	All miRNA predictions	3	hsa-miR-34b	Genome browser	Homo sapiens protein O-fucosyltransferase 1 (POFUT1), transcript variant 1, mRNA.		NM_015352	#N/A	NM_015352	POFUT1
344	NM_015455	All miRNA predictions	1.87	hsa-miR-34b	Genome browser	Homo sapiens carbon catabolite repression 4 protein (KIAA1194), mRNA.		NM_015455	#N/A	NM_015455	CNOT6
35	NM_015460	All miRNA predictions	6.02	hsa-miR-34b	Genome browser	Homo sapiens myosin VIIA and Rab interacting protein (MYRIP), mRNA.		NM_015460	#N/A	NM_015460	MYRIP
216	NM_015497	All miRNA predictions	2.96	hsa-miR-34b	Genome browser	Homo sapiens DKFZP564G2022 protein (DKFZP564G2022), mRNA.		NM_015497	#N/A	NM_015497	TMEM87A
201	NM_015534	All miRNA predictions	3.12	hsa-miR-34b	Genome browser	Homo sapiens zinc finger, ZZ domain containing 3 (ZZZ3), mRNA.		NM_015534	#N/A	NM_015534	ZZZ3
209	NM_015554	All miRNA predictions	3.05	hsa-miR-34b	Genome browser	Homo sapiens glucuronyl C5-epimerase (GLCE), mRNA.		NM_015554	#N/A	NM_015554	GLCE
346	NM_015568	All miRNA predictions	1.83	hsa-miR-34b	Genome browser	Homo sapiens protein phosphatase 1, regulatory (inhibitor) subunit 16B (PPP1R16B), mRNA.		NM_015568	#N/A	NM_015568	PPP1R16B
177	NM_015670	All miRNA predictions	3.38	hsa-miR-34b	Genome browser	Homo sapiens SUMO1/sentrin/SMT3 specific protease 3 (SENP3), mRNA.		NM_015670	#N/A	NM_015670	SENP3
114	NM_015885	All miRNA predictions	4.03	hsa-miR-34b	Genome browser	Homo sapiens pre-mRNA cleavage complex II protein Pcf11 (PCF11), mRNA.		NM_015885	#N/A	NM_015885	PCF11
163	NM_016022	All miRNA predictions	3.53	hsa-miR-34b	Genome browser	Homo sapiens likely ortholog of C. elegans anterior pharynx defective 1A (APH-1A), mRNA.		NM_016022	#N/A	NM_016022	APH1A
323	NM_016131	All miRNA predictions	2.08	hsa-miR-34b	Genome browser	Homo sapiens RAB10, member RAS oncogene family (RAB10), mRNA.		NM_016131	#N/A	NM_016131	RAB10
92	NM_016166	All miRNA predictions	4.34	hsa-miR-34b	Genome browser	Homo sapiens protein inhibitor of activated STAT, 1 (PIAS1), mRNA.		NM_016166	#N/A	NM_016166	PIAS1
215	NM_016227	All miRNA predictions	2.97	hsa-miR-34b	Genome browser	Homo sapiens chromosome 1 open reading frame 9 (C1orf9), mRNA.		NM_016227	#N/A	NM_016227	C1orf9
169	NM_016269	All miRNA predictions	3.47	hsa-miR-34b	Genome browser	Homo sapiens lymphoid enhancer-binding factor 1 (LEF1), mRNA.		NM_016269	#N/A	NM_016269	LEF1
336	NM_016322	All miRNA predictions	1.98	hsa-miR-34b	Genome browser	Homo sapiens RAB14, member RAS oncogene family (RAB14), mRNA.		NM_016322	#N/A	NM_016322	RAB14
200	NM_016374	All miRNA predictions	3.12	hsa-miR-34b	Genome browser	Homo sapiens AT rich interactive domain 4B (RBP1- like) (ARID4B), transcript variant 1, mRNA.		NM_016374	#N/A	NM_016374	ARID4B
231	NM_016505	All miRNA predictions	2.88	hsa-miR-34b	Genome browser	Homo sapiens putative S1 RNA binding domain protein (PS1D), mRNA.		NM_016505	#N/A	NM_016505	ZCCHC17
326	NM_016532	All miRNA predictions	2.05	hsa-miR-34b	Genome browser	Homo sapiens skeletal muscle and kidney enriched inositol phosphatase (SKIP), transcript variant 1, mRNA.		NM_016532	#N/A	NM_016532
101	NM_016620	All miRNA predictions	4.15	hsa-miR-34b	Genome browser	Homo sapiens zinc finger protein 644 (ZNF644), transcript variant 2, mRNA.		NM_016620	#N/A	NM_016620	ZNF644
157	NM_016623	All miRNA predictions	3.59	hsa-miR-34b	Genome browser	Homo sapiens family with sequence similarity 49, member B (FAM49B), mRNA.		NM_016623	#N/A	NM_016623	FAM49B
152	NM_016626	All miRNA predictions	3.61	hsa-miR-34b	Genome browser	Homo sapiens ring finger and KH domain containing 2 (RKHD2), mRNA.		NM_016626	#N/A	NM_016626	RKHD2
210	NM_017559	All miRNA predictions	3.05	hsa-miR-34b	Genome browser	Homo sapiens hypothetical protein DKFZp434H2215 (DKFZp434H2215), mRNA.		NM_017559	#N/A	NM_017559	FNDC8
302	NM_017590	All miRNA predictions	2.3	hsa-miR-34b	Genome browser	Homo sapiens rotavirus X protein associated with NSP3 (RoXaN), mRNA.		NM_017590	#N/A	NM_017590	ZC3H7B
2	NM_017599	All miRNA predictions	11.25	hsa-miR-34b	Genome browser	Homo sapiens transmembrane protein vezatin (VEZATIN), mRNA.		NM_017599	#N/A	NM_017599	VEZT
16	NM_017617	All miRNA predictions	7.06	hsa-miR-34b	Genome browser	Homo sapiens Notch homolog 1, translocation-associated (Drosophila) (NOTCH1), mRNA.		NM_017617	#N/A	NM_017617	NOTCH1
126	NM_017629	All miRNA predictions	3.92	hsa-miR-34b	Genome browser	Homo sapiens eukaryotic translation initiation factor 2C, 4 (EIF2C4), mRNA.		NM_017629	#N/A	NM_017629	EIF2C4
199	NM_017699	All miRNA predictions	3.12	hsa-miR-34b	Genome browser	Homo sapiens SID1 transmembrane family, member 1 (SIDT1), mRNA.		NM_017699	#N/A	NM_017699	SIDT1
178	NM_017715	All miRNA predictions	3.37	hsa-miR-34b	Genome browser	Homo sapiens zinc finger protein 3 (A8-51) (ZNF3), mRNA.		NM_017715	#N/A	NM_017715	ZNF3
31	NM_017775	All miRNA predictions	6.25	hsa-miR-34b	Genome browser	Homo sapiens tetratricopeptide repeat domain 19 (TTC19), mRNA.		NM_017775	#N/A	NM_017775	TTC19
49	NM_017789	All miRNA predictions	5.14	hsa-miR-34b	Genome browser	Homo sapiens sema domain, immunoglobulin domain (Ig), transmembrane domain (TM) and short cytoplasmic domain, (semaphorin) 4C (SEMA4C), mRNA.		NM_017789	#N/A	NM_017789	SEMA4C
274	NM_017798	All miRNA predictions	2.54	hsa-miR-34b	Genome browser	Homo sapiens YTH domain family, member 1 (YTHDF1), mRNA.		NM_017798	#N/A	NM_017798	YTHDF1
72	NM_017856	All miRNA predictions	4.7	hsa-miR-34b	Genome browser	Homo sapiens family with sequence similarity 51, member A1 (FAM51A1), mRNA.		NM_017856	#N/A	NM_017856	GEMIN8
265	NM_017938	All miRNA predictions	2.59	hsa-miR-34b	Genome browser	Homo sapiens hypothetical protein FLJ20716 (FLJ20716), mRNA.		NM_017938	#N/A	NM_017938	FAM70A
28	NM_018026	All miRNA predictions	6.33	hsa-miR-34b	Genome browser	Homo sapiens phosphofurin acidic cluster sorting protein 1 (PACS1), mRNA.		NM_018026	#N/A	NM_018026	PACS1
90	NM_018125	All miRNA predictions	4.39	hsa-miR-34b	Genome browser	Homo sapiens hypothetical protein FLJ10521 (FLJ10521), mRNA.		NM_018125	#N/A	NM_018125	ARHGEF10L
172	NM_018133	All miRNA predictions	3.42	hsa-miR-34b	Genome browser	Homo sapiens hypothetical protein FLJ10546 (FLJ10546), mRNA.		NM_018133	#N/A	NM_018133	MSL2L1
311	NM_018157	All miRNA predictions	2.2	hsa-miR-34b	Genome browser	Homo sapiens brain synembryn (hSyn), mRNA.		NM_018157	#N/A	NM_018157	RIC8B
187	NM_018358	All miRNA predictions	3.3	hsa-miR-34b	Genome browser	Homo sapiens ATP-binding cassette, sub-family F (GCN20), member 3 (ABCF3), mRNA.		NM_018358	#N/A	NM_018358	ABCF3
106	NM_018387	All miRNA predictions	4.09	hsa-miR-34b	Genome browser	Homo sapiens spermatid perinuclear RNA binding protein (STRBP), mRNA.		NM_018387	#N/A	NM_018387	STRBP
116	NM_018416	All miRNA predictions	4	hsa-miR-34b	Genome browser	Homo sapiens forkhead box J2 (FOXJ2), mRNA.		NM_018416	#N/A	NM_018416	FOXJ2
22	NM_018490	All miRNA predictions	6.63	hsa-miR-34b	Genome browser	Homo sapiens leucine-rich repeat-containing G protein-coupled receptor 4 (LGR4), mRNA.		NM_018490	#N/A	NM_018490	LGR4
105	NM_018710	All miRNA predictions	4.12	hsa-miR-34b	Genome browser	Homo sapiens hypothetical protein DKFZp762O076 (DKFZp762O076), mRNA.		NM_018710	#N/A	NM_018710	TMEM55A
247	NM_018711	All miRNA predictions	2.7	hsa-miR-34b	Genome browser	Homo sapiens hypothetical protein DKFZp761H039 (DKFZp761H039), mRNA.		NM_018711	#N/A	NM_018711	SVOP
6	NM_018712	All miRNA predictions	9.72	hsa-miR-34b	Genome browser	Homo sapiens ELMO domain containing 1 (ELMOD1), mRNA.		NM_018712	#N/A	NM_018712	ELMOD1
229	NM_018970	All miRNA predictions	2.9	hsa-miR-34b	Genome browser	Homo sapiens G protein-coupled receptor 85 (GPR85), mRNA.		NM_018970	#N/A	NM_018970	GPR85
27	NM_019106	All miRNA predictions	6.36	hsa-miR-34b	Genome browser	Homo sapiens septin 3 (SEPT3), transcript variant B, mRNA.		NM_019106	#N/A	NM_019106	2007-09-03
240	NM_019556	All miRNA predictions	2.79	hsa-miR-34b	Genome browser	Homo sapiens motile sperm domain containing 1 (MOSPD1), mRNA.		NM_019556	#N/A	NM_019556	MOSPD1
162	NM_019590	All miRNA predictions	3.53	hsa-miR-34b	Genome browser	Homo sapiens KIAA1217 (KIAA1217), mRNA.		NM_019590	#N/A	NM_019590	KIAA1217
254	NM_019862	All miRNA predictions	2.68	hsa-miR-34b	Genome browser	Homo sapiens ATP-binding cassette, sub-family C (CFTR/MRP), member 1 (ABCC1), transcript variant 2, mRNA.		NM_019862	#N/A	NM_019862	ABCC1
182	NM_020062	All miRNA predictions	3.34	hsa-miR-34b	Genome browser	Homo sapiens SLC2A4 regulator (SLC2A4RG), mRNA.		NM_020062	#N/A	NM_020062	SLC2A4RG
23	NM_020150	All miRNA predictions	6.58	hsa-miR-34b	Genome browser	Homo sapiens SAR1a gene homolog 1 (S. cerevisiae) (SARA1), mRNA.		NM_020150	#N/A	NM_020150	SAR1A
307	NM_020210	All miRNA predictions	2.25	hsa-miR-34b	Genome browser	Homo sapiens sema domain, immunoglobulin domain (Ig), transmembrane domain (TM) and short cytoplasmic domain, (semaphorin) 4B (SEMA4B), transcript variant 1, mRNA.		NM_020210	#N/A	NM_020210	SEMA4B
262	NM_020428	All miRNA predictions	2.6	hsa-miR-34b	Genome browser	Homo sapiens CTL2 gene (CTL2), mRNA.		NM_020428	#N/A	NM_020428	SLC44A2
4	NM_020443	All miRNA predictions	10.25	hsa-miR-34b	Genome browser	Homo sapiens neuron navigator 1 (NAV1), mRNA.		NM_020443	#N/A	NM_020443	NAV1
156	NM_020645	All miRNA predictions	3.6	hsa-miR-34b	Genome browser	Homo sapiens nuclear receptor interacting protein 3 (NRIP3), mRNA.		NM_020645	#N/A	NM_020645	NRIP3
154	NM_020698	All miRNA predictions	3.6	hsa-miR-34b	Genome browser	Homo sapiens KIAA1145 protein (KIAA1145), mRNA.		NM_020698	#N/A	NM_020698	TMCC3
321	NM_020750	All miRNA predictions	2.1	hsa-miR-34b	Genome browser	Homo sapiens exportin 5 (XPO5), mRNA.		NM_020750	#N/A	NM_020750	XPO5
322	NM_020772	All miRNA predictions	2.08	hsa-miR-34b	Genome browser	Homo sapiens 82-kD FMRP Interacting Protein (182-FIP), mRNA.		NM_020772	#N/A	NM_020772	NUFIP2
232	NM_020783	All miRNA predictions	2.84	hsa-miR-34b	Genome browser	Homo sapiens synaptotagmin IV (SYT4), mRNA.		NM_020783	#N/A	NM_020783	SYT4
248	NM_020791	All miRNA predictions	2.7	hsa-miR-34b	Genome browser	Homo sapiens TAO kinase 1 (TAOK1), mRNA.		NM_020791	#N/A	NM_020791	TAOK1
62	NM_020792	All miRNA predictions	4.85	hsa-miR-34b	Genome browser	Homo sapiens KIAA1363 protein (KIAA1363), mRNA.		NM_020792	#N/A	NM_020792	AADACL1
303	NM_020801	All miRNA predictions	2.28	hsa-miR-34b	Genome browser	Homo sapiens arrestin domain containing 3 (ARRDC3), mRNA.		NM_020801	#N/A	NM_020801	ARRDC3
67	NM_020850	All miRNA predictions	4.81	hsa-miR-34b	Genome browser	Homo sapiens RAN binding protein 10 (RANBP10), mRNA.		NM_020850	#N/A	NM_020850	RANBP10
55	NM_021146	All miRNA predictions	4.99	hsa-miR-34b	Genome browser	Homo sapiens angiopoietin-like factor (CDT6), mRNA.		NM_021146	#N/A	NM_021146	ANGPTL7
53	NM_021809	All miRNA predictions	5.03	hsa-miR-34b	Genome browser	Homo sapiens TGFB-induced factor 2 (TALE family homeobox) (TGIF2), mRNA.		NM_021809	#N/A	NM_021809	TGIF2
18	NM_021959	All miRNA predictions	6.96	hsa-miR-34b	Genome browser	Homo sapiens protein phosphatase 1, regulatory (inhibitor) subunit 11 (PPP1R11), transcript variant 1, mRNA.		NM_021959	#N/A	NM_021959	PPP1R11
71	NM_021964	All miRNA predictions	4.72	hsa-miR-34b	Genome browser	Homo sapiens zinc finger protein 148 (pHZ-52) (ZNF148), mRNA.		NM_021964	#N/A	NM_021964	ZNF148
109	NM_022068	All miRNA predictions	4.08	hsa-miR-34b	Genome browser	Homo sapiens family with sequence similarity 38, member B (FAM38B), mRNA.		NM_022068	#N/A	NM_022068	FAM38B
320	NM_022166	All miRNA predictions	2.12	hsa-miR-34b	Genome browser	Homo sapiens xylosyltransferase I (XYLT1), mRNA.		NM_022166	#N/A	NM_022166	XYLT1
304	NM_022658	All miRNA predictions	2.27	hsa-miR-34b	Genome browser	Homo sapiens homeo box C8 (HOXC8), mRNA.		NM_022658	#N/A	NM_022658	HOXC8
258	NM_022730	All miRNA predictions	2.64	hsa-miR-34b	Genome browser	Homo sapiens COP9 constitutive photomorphogenic homolog subunit 7B (Arabidopsis) (COPS7B), mRNA.		NM_022730	#N/A	NM_022730	COPS7B
195	NM_022735	All miRNA predictions	3.19	hsa-miR-34b	Genome browser	Homo sapiens acyl-Coenzyme A binding domain containing 3 (ACBD3), mRNA.		NM_022735	#N/A	NM_022735	ACBD3
151	NM_022737	All miRNA predictions	3.62	hsa-miR-34b	Genome browser	Homo sapiens lipid phosphate phosphatase-related protein type 2 (LPPR2), mRNA.		NM_022737	#N/A	NM_022737
269	NM_022894	All miRNA predictions	2.58	hsa-miR-34b	Genome browser	Homo sapiens poly(A) polymerase gamma (PAPOLG), mRNA.		NM_022894	#N/A	NM_022894	PAPOLG
356	NM_023938	All miRNA predictions	1.43	hsa-miR-34b	Genome browser	Homo sapiens specifically androgen-regulated protein (SARG), mRNA.		NM_023938	#N/A	NM_023938	C1orf116
281	NM_024092	All miRNA predictions	2.49	hsa-miR-34b	Genome browser	Homo sapiens hypothetical protein MGC5508 (MGC5508), mRNA.		NM_024092	#N/A	NM_024092	TMEM109
329	NM_024107	All miRNA predictions	2.02	hsa-miR-34b	Genome browser	Homo sapiens hypothetical protein MGC3123 (MGC3123), mRNA.		NM_024107	#N/A	NM_024107	TMUB2
95	NM_024408	All miRNA predictions	4.27	hsa-miR-34b	Genome browser	Homo sapiens Notch homolog 2 (Drosophila) (NOTCH2), mRNA.		NM_024408	#N/A	NM_024408	NOTCH2
225	NM_024567	All miRNA predictions	2.91	hsa-miR-34b	Genome browser	Homo sapiens hypothetical protein FLJ21616 (FLJ21616), mRNA.		NM_024567	#N/A	NM_024567	HMBOX1
158	NM_024721	All miRNA predictions	3.59	hsa-miR-34b	Genome browser	Homo sapiens zinc finger homeodomain 4 (ZFHX4), mRNA.		NM_024721	#N/A	NM_024721	ZFHX4
196	NM_025010	All miRNA predictions	3.19	hsa-miR-34b	Genome browser	Homo sapiens kelch-like 18 (Drosophila) (KLHL18), mRNA.		NM_025010	#N/A	NM_025010	KLHL18
287	NM_025146	All miRNA predictions	2.45	hsa-miR-34b	Genome browser	Homo sapiens Mak3 homolog (S. cerevisiae) (MAK3), mRNA.		NM_025146	#N/A	NM_025146	NAT13
42	NM_025263	All miRNA predictions	5.66	hsa-miR-34b	Genome browser	Homo sapiens proline rich 3 (PRR3), mRNA.		NM_025263	#N/A	NM_025263	PRR3
184	NM_030576	All miRNA predictions	3.32	hsa-miR-34b	Genome browser	Homo sapiens hypothetical protein MGC10986 (MGC10986), mRNA.		NM_030576	#N/A	NM_030576	LIMD2
11	NM_030791	All miRNA predictions	7.96	hsa-miR-34b	Genome browser	Homo sapiens sphingosine-1-phosphate phosphatase 1 (SGPP1), mRNA.		NM_030791	#N/A	NM_030791	SGPP1
309	NM_030805	All miRNA predictions	2.23	hsa-miR-34b	Genome browser	Homo sapiens lectin, mannose-binding 2-like (LMAN2L), mRNA.		NM_030805	#N/A	NM_030805	LMAN2L
84	NM_030948	All miRNA predictions	4.5	hsa-miR-34b	Genome browser	Homo sapiens phosphatase and actin regulator 1 (PHACTR1), mRNA.		NM_030948	#N/A	NM_030948	PHACTR1
129	NM_031297	All miRNA predictions	3.81	hsa-miR-34b	Genome browser	Homo sapiens hypothetical protein DKFZp761H1710 (DKFZP761H1710), mRNA.		NM_031297	#N/A	NM_031297	RNF208
318	NM_032431	All miRNA predictions	2.13	hsa-miR-34b	Genome browser	Homo sapiens synovial apoptosis inhibitor 1, synoviolin (SYVN1), transcript variant 1, mRNA.		NM_032431	#N/A	NM_032431	SYVN1
58	NM_032603	All miRNA predictions	4.93	hsa-miR-34b	Genome browser	Homo sapiens lysyl oxidase-like 3 (LOXL3), mRNA.		NM_032603	#N/A	NM_032603	LOXL3
300	NM_032632	All miRNA predictions	2.31	hsa-miR-34b	Genome browser	Homo sapiens poly(A) polymerase alpha (PAPOLA), mRNA.		NM_032632	#N/A	NM_032632	PAPOLA
340	NM_032682	All miRNA predictions	1.93	hsa-miR-34b	Genome browser	Homo sapiens forkhead box P1 (FOXP1), mRNA.		NM_032682	#N/A	NM_032682	FOXP1
333	NM_032932	All miRNA predictions	2	hsa-miR-34b	Genome browser	Homo sapiens RAB11 family interacting protein 4 (class II) (RAB11FIP4), mRNA.		NM_032932	#N/A	NM_032932	RAB11FIP4
211	NM_032982	All miRNA predictions	3.04	hsa-miR-34b	Genome browser	Homo sapiens caspase 2, apoptosis-related cysteine protease (neural precursor cell expressed, developmentally down-regulated 2) (CASP2), transcript variant 1, mRNA.		NM_032982	#N/A	NM_032982	CASP2
223	NM_032983	All miRNA predictions	2.94	hsa-miR-34b	Genome browser	Homo sapiens caspase 2, apoptosis-related cysteine protease (neural precursor cell expressed, developmentally down-regulated 2) (CASP2), transcript variant 3, mRNA.		NM_032983	#N/A	NM_032983	CASP2
218	NM_033224	All miRNA predictions	2.95	hsa-miR-34b	Genome browser	Homo sapiens purine-rich element binding protein B (PURB), mRNA.		NM_033224	#N/A	NM_033224	PURB
185	NM_033425	All miRNA predictions	3.3	hsa-miR-34b	Genome browser	Homo sapiens DIX domain containing 1 (DIXDC1), mRNA.		NM_033425	#N/A	NM_033425	DIXDC1
174	NM_052885	All miRNA predictions	3.42	hsa-miR-34b	Genome browser	Homo sapiens solute carrier family 2 (facilitated glucose transporter), member 13 (SLC2A13), mRNA.		NM_052885	#N/A	NM_052885	SLC2A13
17	NM_053279	All miRNA predictions	6.97	hsa-miR-34b	Genome browser	Homo sapiens chromosome 8 open reading frame 13 (C8orf13), mRNA.		NM_053279	#N/A	NM_053279	C8orf13
21	NM_080836	All miRNA predictions	6.75	hsa-miR-34b	Genome browser	Homo sapiens serine/threonine kinase 35 (STK35), mRNA.		NM_080836	#N/A	NM_080836	STK35
124	NM_138392	All miRNA predictions	3.93	hsa-miR-34b	Genome browser	Homo sapiens hypothetical protein BC007653 (LOC92799), mRNA.		NM_138392	#N/A	NM_138392	SHKBP1
96	NM_138453	All miRNA predictions	4.21	hsa-miR-34b	Genome browser	Homo sapiens RAB3C, member RAS oncogene family (RAB3C), mRNA.		NM_138453	#N/A	NM_138453	RAB3C
238	NM_138732	All miRNA predictions	2.81	hsa-miR-34b	Genome browser	Homo sapiens neurexin 2 (NRXN2), transcript variant alpha-2, mRNA.		NM_138732	#N/A	NM_138732	NRXN2
236	NM_138734	All miRNA predictions	2.81	hsa-miR-34b	Genome browser	Homo sapiens neurexin 2 (NRXN2), transcript variant beta, mRNA.		NM_138734	#N/A	NM_138734	NRXN2
127	NM_138931	All miRNA predictions	3.88	hsa-miR-34b	Genome browser	Homo sapiens B-cell CLL/lymphoma 6 (zinc finger protein 51) (BCL6), transcript variant 2, mRNA.		NM_138931	#N/A	NM_138931	BCL6
358	NM_144677	All miRNA predictions	1.4	hsa-miR-34b	Genome browser	Homo sapiens mannosyl (alpha-1,6-)-glycoprotein beta-1,6-N-acetyl-glucosaminyltransferase, isoenzyme B (MGAT5B), transcript variant 1, mRNA.		NM_144677	#N/A	NM_144677	MGAT5B
99	NM_144720	All miRNA predictions	4.18	hsa-miR-34b	Genome browser	Homo sapiens multiple coiled-coil GABABR1-binding protein (MARLIN1), mRNA.		NM_144720	#N/A	NM_144720	JAKMIP1
89	NM_145171	All miRNA predictions	4.43	hsa-miR-34b	Genome browser	Homo sapiens glycoprotein hormone beta 5 (GPHB5), mRNA.		NM_145171	#N/A	NM_145171	GPHB5
70	NM_145245	All miRNA predictions	4.73	hsa-miR-34b	Genome browser	Homo sapiens ecotropic viral integration site 5-like (EVI5L), mRNA.		NM_145245	#N/A	NM_145245	EVI5L
317	NM_145690	All miRNA predictions	2.13	hsa-miR-34b	Genome browser	Homo sapiens tyrosine 3-monooxygenase/tryptophan 5-monooxygenase activation protein, zeta polypeptide (YWHAZ), transcript variant 2, mRNA.		NM_145690	#N/A	NM_145690	YWHAZ
197	NM_145733	All miRNA predictions	3.16	hsa-miR-34b	Genome browser	Homo sapiens septin 3 (SEPT3), transcript variant A, mRNA.		NM_145733	#N/A	NM_145733	SEPT3
87	NM_147202	All miRNA predictions	4.46	hsa-miR-34b	Genome browser	Homo sapiens chromosome 9 open reading frame 25 (C9orf25), mRNA.		NM_147202	#N/A	NM_147202	C9orf25
59	NM_152272	All miRNA predictions	4.93	hsa-miR-34b	Genome browser	Homo sapiens hypothetical protein MGC29816 (MGC29816), mRNA.		NM_152272	#N/A	NM_152272	CHMP7
15	NM_152322	All miRNA predictions	7.34	hsa-miR-34b	Genome browser	Homo sapiens BTB (POZ) domain containing 11 (BTBD11), mRNA.		NM_152322	#N/A	NM_152322	BTBD11
259	NM_152424	All miRNA predictions	2.64	hsa-miR-34b	Genome browser	Homo sapiens hypothetical protein FLJ39827 (FLJ39827), mRNA.		NM_152424	#N/A	NM_152424	FAM123B
12	NM_152660	All miRNA predictions	7.77	hsa-miR-34b	Genome browser	Homo sapiens hypothetical protein MGC34648 (MGC34648), mRNA.		NM_152660	#N/A	NM_152660	FAM76A
102	NM_152663	All miRNA predictions	4.15	hsa-miR-34b	Genome browser	Homo sapiens Ral GEF with PH domain and SH3 binding motif 2 (RALGPS2), mRNA.		NM_152663	#N/A	NM_152663	RALGPS2
191	NM_152896	All miRNA predictions	3.24	hsa-miR-34b	Genome browser	Homo sapiens ubiquitin-like, containing PHD and RING finger domains, 2 (UHRF2), transcript variant 2, mRNA.		NM_152896	#N/A	NM_152896	UHRF2
268	NM_153020	All miRNA predictions	2.58	hsa-miR-34b	Genome browser	Homo sapiens RNA binding motif protein 24 (RBM24), mRNA.		NM_153020	#N/A	NM_153020	RBM24
81	NM_153181	All miRNA predictions	4.55	hsa-miR-34b	Genome browser	Homo sapiens neuropilin (NRP) and tolloid (TLL)-like 1 (NETO1), transcript variant 2, mRNA.		NM_153181	#N/A	NM_153181	NETO1
343	NM_171982	All miRNA predictions	1.88	hsa-miR-34b	Genome browser	Homo sapiens tripartite motif-containing 35 (TRIM35), transcript variant 2, mRNA.		NM_171982	#N/A	NM_171982	TRIM35
56	NM_172057	All miRNA predictions	4.97	hsa-miR-34b	Genome browser	Homo sapiens potassium voltage-gated channel, subfamily H (eag-related), member 2 (KCNH2), transcript variant 3, mRNA.		NM_172057	#N/A	NM_172057	KCNH2
257	NM_173172	All miRNA predictions	2.64	hsa-miR-34b	Genome browser	Homo sapiens nuclear receptor subfamily 4, group A, member 2 (NR4A2), transcript variant 3, mRNA.		NM_173172	#N/A	NM_173172	NR4A2
77	NM_173570	All miRNA predictions	4.63	hsa-miR-34b	Genome browser	Homo sapiens zinc finger, DHHC domain containing 23 (ZDHHC23), mRNA.		NM_173570	#N/A	NM_173570	ZDHHC23
285	NM_173683	All miRNA predictions	2.46	hsa-miR-34b	Genome browser	Homo sapiens chromosome 8 open reading frame 21 (C8orf21), mRNA.		NM_173683	#N/A	NM_173683	XKR6
290	NM_173694	All miRNA predictions	2.42	hsa-miR-34b	Genome browser	Homo sapiens ATPase, Class VI, type 11C (ATP11C), mRNA.		NM_173694	#N/A	NM_173694	ATP11C
145	NM_173822	All miRNA predictions	3.69	hsa-miR-34b	Genome browser	Homo sapiens hypothetical protein MGC39518 (MGC39518), mRNA.		NM_173822	#N/A	NM_173822	FAM126B
7	NM_175061	All miRNA predictions	8.69	hsa-miR-34b	Genome browser	Homo sapiens juxtaposed with another zinc finger gene 1 (JAZF1), mRNA.		NM_175061	#N/A	NM_175061	JAZF1
282	NM_175931	All miRNA predictions	2.48	hsa-miR-34b	Genome browser	Homo sapiens core-binding factor, runt domain, alpha subunit 2; translocated to, 3 (CBFA2T3), transcript variant 2, mRNA.		NM_175931	#N/A	NM_175931	CBFA2T3
125	NM_178155	All miRNA predictions	3.92	hsa-miR-34b	Genome browser	Homo sapiens fucosyltransferase 8 (alpha (1,6) fucosyltransferase) (FUT8), transcript variant 1, mRNA.		NM_178155	#N/A	NM_178155	FUT8
33	NM_178229	All miRNA predictions	6.18	hsa-miR-34b	Genome browser	Homo sapiens IQ motif containing GTPase activating protein 3 (IQGAP3), mRNA.		NM_178229	#N/A	NM_178229	IQGAP3
119	NM_178326	All miRNA predictions	3.96	hsa-miR-34b	Genome browser	Homo sapiens APG4 autophagy 4 homolog B (S. cerevisiae) (APG4B), transcript variant 2, mRNA.		NM_178326	#N/A	NM_178326	ATG4B
205	NM_178336	All miRNA predictions	3.08	hsa-miR-34b	Genome browser	Homo sapiens mitochondrial ribosomal protein L52 (MRPL52), nuclear gene encoding mitochondrial protein, transcript variant 1, mRNA.		NM_178336	#N/A	NM_178336	MRPL52
217	NM_178812	All miRNA predictions	2.96	hsa-miR-34b	Genome browser	Homo sapiens LYRIC/3D3 (LYRIC), mRNA.		NM_178812	#N/A	NM_178812	MTDH
97	NM_178815	All miRNA predictions	4.2	hsa-miR-34b	Genome browser	Homo sapiens ADP-ribosylation factor-like 8 (ARL8), mRNA.		NM_178815	#N/A	NM_178815	ARL5B
319	NM_178832	All miRNA predictions	2.13	hsa-miR-34b	Genome browser	Homo sapiens chromosome 10 open reading frame 83 (C10orf83), mRNA.		NM_178832	#N/A	NM_178832	C10orf83
213	NM_181307	All miRNA predictions	3.02	hsa-miR-34b	Genome browser	Homo sapiens mitochondrial ribosomal protein L52 (MRPL52), nuclear gene encoding mitochondrial protein, transcript variant 7, mRNA.		NM_181307	#N/A	NM_181307	MRPL52
261	NM_181670	All miRNA predictions	2.61	hsa-miR-34b	Genome browser	Homo sapiens E2a-Pbx1-associated protein (EB-1), transcript variant 2, mRNA.		NM_181670	#N/A	NM_181670	ANKS1B
175	NM_181874	All miRNA predictions	3.38	hsa-miR-34b	Genome browser	Homo sapiens glutamate receptor, metabotropic 7 (GRM7), transcript variant 2, mRNA.		NM_181874	#N/A	NM_181874	GRM7
264	NM_182497	All miRNA predictions	2.59	hsa-miR-34b	Genome browser	Homo sapiens type I hair keratin KA36 (KA36), mRNA.		NM_182497	#N/A	NM_182497	KRT40
85	NM_182638	All miRNA predictions	4.47	hsa-miR-34b	Genome browser	Homo sapiens Hermansky-Pudlak syndrome 1 (HPS1), transcript variant 4, mRNA.		NM_182638	#N/A	NM_182638	HPS1
256	NM_182734	All miRNA predictions	2.66	hsa-miR-34b	Genome browser	Homo sapiens phospholipase C, beta 1 (phosphoinositide-specific) (PLCB1), transcript variant 2, mRNA.		NM_182734	#N/A	NM_182734	PLCB1
242	NM_182970	All miRNA predictions	2.77	hsa-miR-34b	Genome browser	Homo sapiens regulating synaptic membrane exocytosis 4 (RIMS4), mRNA.		NM_182970	#N/A	NM_182970	RIMS4
313	NM_183377	All miRNA predictions	2.19	hsa-miR-34b	Genome browser	Homo sapiens amiloride-sensitive cation channel 1, neuronal (degenerin) (ACCN1), transcript variant 1, mRNA.		NM_183377	#N/A	NM_183377	ACCN1
130	NM_183387	All miRNA predictions	3.81	hsa-miR-34b	Genome browser	Homo sapiens echinoderm microtubule associated protein like 5 (EML5), mRNA.		NM_183387	#N/A	NM_183387	EML5
139	NM_194278	All miRNA predictions	3.72	hsa-miR-34b	Genome browser	Homo sapiens chromosome 14 open reading frame 43 (C14orf43), mRNA.		NM_194278	#N/A	NM_194278	C14orf43
168	NM_198159	All miRNA predictions	3.49	hsa-miR-34b	Genome browser	Homo sapiens microphthalmia-associated transcription factor (MITF), transcript variant 1, mRNA.		NM_198159	#N/A	NM_198159	MITF
301	NM_198399	All miRNA predictions	2.31	hsa-miR-34b	Genome browser	Homo sapiens cyclic AMP-regulated phosphoprotein, 21 kD (ARPP-21), transcript variant 2, mRNA.		NM_198399	NM_198399	NM_198399
5	NM_198490	All miRNA predictions	9.81	hsa-miR-34b	Genome browser	Homo sapiens RAB43, member RAS oncogene family (RAB43), mRNA.		NM_198490	NM_198490	NM_198490	RAB43
45	NM_198681	All miRNA predictions	5.43	hsa-miR-34b	Genome browser	Homo sapiens putative NFkB activating protein (KIAA0720), transcript variant 2, mRNA.		NM_198681	NM_198681	NM_198681	PLEKHG5
61	NM_198993	All miRNA predictions	4.9	hsa-miR-34b	Genome browser	Homo sapiens SH3 and cysteine rich domain 2 (STAC2), mRNA.		NM_198993	#N/A	NM_198993	STAC2
284	NM_201532	All miRNA predictions	2.47	hsa-miR-34b	Genome browser	Homo sapiens diacylglycerol kinase, zeta 104kDa (DGKZ), transcript variant 1, mRNA.		NM_201532	#N/A	NM_201532	DGKZ
202	NM_201557	All miRNA predictions	3.11	hsa-miR-34b	Genome browser	Homo sapiens four and a half LIM domains 2 (FHL2), transcript variant 4, mRNA.		NM_201557	#N/A	NM_201557	FHL2
220	NM_207386	All miRNA predictions	2.94	hsa-miR-34b	Genome browser	Homo sapiens FLJ45455 protein (FLJ45455), mRNA.		NM_207386	#N/A	NM_207386
230	NM_001003725	All miRNA predictions	2.89	hsa-miR-34b	Genome browser	Homo sapiens WD-repeat protein (HAN11), transcript variant 2, mRNA.		#N/A	#N/A
193	NM_001224	All miRNA predictions	3.21	hsa-miR-34b	Genome browser	Homo sapiens caspase 2, apoptosis-related cysteine protease (neural precursor cell expressed, developmentally down-regulated 2) (CASP2), transcript variant 2, mRNA.		#N/A	#N/A
98	NM_004702	All miRNA predictions	4.19	hsa-miR-34b	Genome browser	Homo sapiens cyclin E2 (CCNE2), transcript variant 3, mRNA.		#N/A	#N/A
233	NM_005876	All miRNA predictions	2.83	hsa-miR-34b	Genome browser	Homo sapiens aortic preferentially expressed protein 1 (APEG1), mRNA.		#N/A	#N/A
10	NM_016114	All miRNA predictions	7.98	hsa-miR-34b	Genome browser	Homo sapiens ankyrin repeat and SOCS box-containing 1 (ASB1), mRNA.		#N/A	#N/A
338	NM_018987	All miRNA predictions	1.95	hsa-miR-34b	Genome browser	Homo sapiens sema domain, seven thrombospondin repeats (type 1 and type 1-like), transmembrane domain (TM) and short cytoplasmic domain, (semaphorin) 5B (SEMA5B), mRNA.		#N/A	#N/A
278	NM_022308	All miRNA predictions	2.52	hsa-miR-34b	Genome browser	Homo sapiens islet cell autoantigen 1, 69kDa (ICA1), transcript variant 3, mRNA.		#N/A	#N/A
180	NM_031211	All miRNA predictions	3.36	hsa-miR-34b	Genome browser	Homo sapiens LAT1-3TM protein (LAT1-3TM), mRNA.		#N/A	#N/A
148	NM_139275	All miRNA predictions	3.64	hsa-miR-34b	Genome browser	Homo sapiens A kinase (PRKA) anchor protein 1 (AKAP1), nuclear gene encoding mitochondrial protein, transcript variant 2, mRNA.		#N/A	#N/A
246	NM_145734	All miRNA predictions	2.7	hsa-miR-34b	Genome browser	Homo sapiens septin 3 (SEPT3), transcript variant C, mRNA.		#N/A
330	NM_145818	All miRNA predictions	2.01	hsa-miR-34b	Genome browser	Homo sapiens component of oligomeric golgi complex 4 (COG4), transcript variant Cog4S, mRNA.		#N/A
353	NM_147131	All miRNA predictions	1.57	hsa-miR-34b	Genome browser	Homo sapiens galactose-1-phosphate uridylyltransferase (GALT), transcript variant 2, mRNA.		#N/A
74	NM_148980	All miRNA predictions	4.68	hsa-miR-34b	Genome browser	Homo sapiens Williams Beuren syndrome chromosome region 20C (WBSCR20C), transcript variant 3, mRNA.		#N/A
44	NM_152235	All miRNA predictions	5.52	hsa-miR-34b	Genome browser	Homo sapiens splicing factor, arginine/serine-rich 8 (suppressor-of-white-apricot homolog, Drosophila) (SFRS8), transcript variant 2B, mRNA.		#N/A
146	NM_152306	All miRNA predictions	3.69	hsa-miR-34b	Genome browser	Homo sapiens ubiquitin-like, containing PHD and RING finger domains, 2 (UHRF2), transcript variant 1, mRNA.		#N/A
30	NM_170781	All miRNA predictions	6.31	hsa-miR-34b	Genome browser	Homo sapiens protein phosphatase 1, regulatory (inhibitor) subunit 11 (PPP1R11), transcript variant 2, mRNA.		#N/A
221	NM_180981	All miRNA predictions	2.94	hsa-miR-34b	Genome browser	Homo sapiens mitochondrial ribosomal protein L52 (MRPL52), nuclear gene encoding mitochondrial protein, transcript variant 2, mRNA.		#N/A
111	NM_182637	All miRNA predictions	4.07	hsa-miR-34b	Genome browser	Homo sapiens Hermansky-Pudlak syndrome 1 (HPS1), transcript variant 2, mRNA.		#N/A
164	NM_199182	All miRNA predictions	3.52	hsa-miR-34b	Genome browser	Homo sapiens hLAT1-3TM (IMAA), mRNA.		#N/A
194	NM_199484	All miRNA predictions	3.21	hsa-miR-34b	Genome browser	Homo sapiens chromosome 20 open reading frame 24 (C20orf24), transcript variant 3, mRNA.		#N/A
181	NM_199485	All miRNA predictions	3.35	hsa-miR-34b	Genome browser	Homo sapiens chromosome 20 open reading frame 24 (C20orf24), transcript variant 4, mRNA.		#N/A
142	NM_000034	All miRNA predictions	3.71	hsa-miR-34c	Genome browser	Homo sapiens aldolase A, fructose-bisphosphate (ALDOA), transcript variant 1, mRNA.
104	NM_000214	All miRNA predictions	4.12	hsa-miR-34c	Genome browser	Homo sapiens jagged 1 (Alagille syndrome) (JAG1), mRNA.
24	NM_000245	All miRNA predictions	6.56	hsa-miR-34c	Genome browser	Homo sapiens met proto-oncogene (hepatocyte growth factor receptor) (MET), mRNA.
52	NM_000276	All miRNA predictions	5.03	hsa-miR-34c	Genome browser	Homo sapiens oculocerebrorenal syndrome of Lowe (OCRL), transcript variant a, mRNA.
295	NM_000302	All miRNA predictions	2.37	hsa-miR-34c	Genome browser	Homo sapiens procollagen-lysine, 2-oxoglutarate 5-dioxygenase (lysine hydroxylase, Ehlers-Danlos syndrome type VI) (PLOD), mRNA.
144	NM_000555	All miRNA predictions	3.7	hsa-miR-34c	Genome browser	Homo sapiens doublecortex; lissencephaly, X-linked (doublecortin) (DCX), transcript variant 1, mRNA.
78	NM_000602	All miRNA predictions	4.62	hsa-miR-34c	Genome browser	Homo sapiens serine (or cysteine) proteinase inhibitor, clade E (nexin, plasminogen activator inhibitor type 1), member 1 (SERPINE1), mRNA.
245	NM_000675	All miRNA predictions	2.72	hsa-miR-34c	Genome browser	Homo sapiens adenosine A2a receptor (ADORA2A), mRNA.
355	NM_000723	All miRNA predictions	1.47	hsa-miR-34c	Genome browser	Homo sapiens calcium channel, voltage-dependent, beta 1 subunit (CACNB1), transcript variant 1, mRNA.
332	NM_000725	All miRNA predictions	2	hsa-miR-34c	Genome browser	Homo sapiens calcium channel, voltage-dependent, beta 3 subunit (CACNB3), mRNA.
134	NM_000838	All miRNA predictions	3.77	hsa-miR-34c	Genome browser	Homo sapiens glutamate receptor, metabotropic 1 (GRM1), mRNA.
170	NM_000844	All miRNA predictions	3.45	hsa-miR-34c	Genome browser	Homo sapiens glutamate receptor, metabotropic 7 (GRM7), transcript variant 1, mRNA.
29	NM_000868	All miRNA predictions	6.31	hsa-miR-34c	Genome browser	Homo sapiens 5-hydroxytryptamine (serotonin) receptor 2C (HTR2C), mRNA.
283	NM_000966	All miRNA predictions	2.47	hsa-miR-34c	Genome browser	Homo sapiens retinoic acid receptor, gamma (RARG), mRNA.
267	NM_001001974	All miRNA predictions	2.58	hsa-miR-34c	Genome browser	Homo sapiens pleckstrin homology domain containing, family A (phosphoinositide binding specific) member 1 (PLEKHA1), transcript variant 2, mRNA.
230	NM_001003725	All miRNA predictions	2.89	hsa-miR-34c	Genome browser	Homo sapiens WD-repeat protein (HAN11), transcript variant 2, mRNA.
54	NM_001003805	All miRNA predictions	5.01	hsa-miR-34c	Genome browser	Homo sapiens ATP synthase, H+ transporting, mitochondrial F0 complex, subunit s (factor B) (ATP5S), nuclear gene encoding mitochondrial protein, transcript variant 2, mRNA.
93	NM_001004106	All miRNA predictions	4.31	hsa-miR-34c	Genome browser	Homo sapiens G protein-coupled receptor kinase 6 (GRK6), transcript variant 1, mRNA.
351	NM_001005210	All miRNA predictions	1.7	hsa-miR-34c	Genome browser	Homo sapiens FLJ45686 protein (FLJ45686), mRNA.
75	NM_001005476	All miRNA predictions	4.68	hsa-miR-34c	Genome browser	Homo sapiens plakophilin 4 (PKP4), transcript variant 2, mRNA.
253	NM_001005505	All miRNA predictions	2.69	hsa-miR-34c	Genome browser	Homo sapiens calcium channel, voltage-dependent, alpha 2/delta subunit 2 (CACNA2D2), transcript variant 1, mRNA.
341	NM_001092	All miRNA predictions	1.91	hsa-miR-34c	Genome browser	Homo sapiens active BCR-related gene (ABR), transcript variant 2, mRNA.
167	NM_001127	All miRNA predictions	3.49	hsa-miR-34c	Genome browser	Homo sapiens adaptor-related protein complex 1, beta 1 subunit (AP1B1), transcript variant 1, mRNA.
334	NM_001148	All miRNA predictions	2	hsa-miR-34c	Genome browser	Homo sapiens ankyrin 2, neuronal (ANK2), transcript variant 1, mRNA.
193	NM_001224	All miRNA predictions	3.21	hsa-miR-34c	Genome browser	Homo sapiens caspase 2, apoptosis-related cysteine protease (neural precursor cell expressed, developmentally down-regulated 2) (CASP2), transcript variant 2, mRNA.
64	NM_001259	All miRNA predictions	4.83	hsa-miR-34c	Genome browser	Homo sapiens cyclin-dependent kinase 6 (CDK6), mRNA.
273	NM_001332	All miRNA predictions	2.54	hsa-miR-34c	Genome browser	Homo sapiens catenin (cadherin-associated protein), delta 2 (neural plakophilin-related arm-repeat protein) (CTNND2), mRNA.
14	NM_001407	All miRNA predictions	7.74	hsa-miR-34c	Genome browser	Homo sapiens cadherin, EGF LAG seven-pass G-type receptor 3 (flamingo homolog, Drosophila) (CELSR3), mRNA.
46	NM_001679	All miRNA predictions	5.39	hsa-miR-34c	Genome browser	Homo sapiens ATPase, Na+/K+ transporting, beta 3 polypeptide (ATP1B3), mRNA.
289	NM_001699	All miRNA predictions	2.43	hsa-miR-34c	Genome browser	Homo sapiens AXL receptor tyrosine kinase (AXL), transcript variant 2, mRNA.
48	NM_001742	All miRNA predictions	5.15	hsa-miR-34c	Genome browser	Homo sapiens calcitonin receptor (CALCR), mRNA.
280	NM_001949	All miRNA predictions	2.51	hsa-miR-34c	Genome browser	Homo sapiens E2F transcription factor 3 (E2F3), mRNA.
38	NM_001951	All miRNA predictions	5.8	hsa-miR-34c	Genome browser	Homo sapiens E2F transcription factor 5, p130-binding (E2F5), mRNA.
297	NM_001995	All miRNA predictions	2.34	hsa-miR-34c	Genome browser	Homo sapiens acyl-CoA synthetase long-chain family member 1 (ACSL1), mRNA.
88	NM_002082	All miRNA predictions	4.43	hsa-miR-34c	Genome browser	Homo sapiens G protein-coupled receptor kinase 6 (GRK6), transcript variant 2, mRNA.
293	NM_002196	All miRNA predictions	2.42	hsa-miR-34c	Genome browser	Homo sapiens insulinoma-associated 1 (INSM1), mRNA.
69	NM_002336	All miRNA predictions	4.75	hsa-miR-34c	Genome browser	Homo sapiens low density lipoprotein receptor-related protein 6 (LRP6), mRNA.
294	NM_002373	All miRNA predictions	2.4	hsa-miR-34c	Genome browser	Homo sapiens microtubule-associated protein 1A (MAP1A), mRNA.
86	NM_002467	All miRNA predictions	4.46	hsa-miR-34c	Genome browser	Homo sapiens v-myc myelocytomatosis viral oncogene homolog (avian) (MYC), mRNA.
207	NM_002500	All miRNA predictions	3.05	hsa-miR-34c	Genome browser	Homo sapiens neurogenic differentiation 1 (NEUROD1), mRNA.
237	NM_002569	All miRNA predictions	2.81	hsa-miR-34c	Genome browser	Homo sapiens furin (paired basic amino acid cleaving enzyme) (FURIN), mRNA.
298	NM_002576	All miRNA predictions	2.34	hsa-miR-34c	Genome browser	Homo sapiens p21/Cdc42/Rac1-activated kinase 1 (STE20 homolog, yeast) (PAK1), mRNA.
183	NM_002633	All miRNA predictions	3.34	hsa-miR-34c	Genome browser	Homo sapiens phosphoglucomutase 1 (PGM1), mRNA.
153	NM_002710	All miRNA predictions	3.61	hsa-miR-34c	Genome browser	Homo sapiens protein phosphatase 1, catalytic subunit, gamma isoform (PPP1CC), mRNA.
171	NM_002714	All miRNA predictions	3.44	hsa-miR-34c	Genome browser	Homo sapiens protein phosphatase 1, regulatory subunit 10 (PPP1R10), mRNA.
271	NM_002718	All miRNA predictions	2.57	hsa-miR-34c	Genome browser	Homo sapiens protein phosphatase 2 (formerly 2A), regulatory subunit B'', alpha (PPP2R3A), transcript variant 1, mRNA.
315	NM_002745	All miRNA predictions	2.15	hsa-miR-34c	Genome browser	Homo sapiens mitogen-activated protein kinase 1 (MAPK1), transcript variant 1, mRNA.
347	NM_002747	All miRNA predictions	1.82	hsa-miR-34c	Genome browser	Homo sapiens mitogen-activated protein kinase 4 (MAPK4), mRNA.
159	NM_002755	All miRNA predictions	3.59	hsa-miR-34c	Genome browser	Homo sapiens mitogen-activated protein kinase kinase 1 (MAP2K1), mRNA.
189	NM_002841	All miRNA predictions	3.29	hsa-miR-34c	Genome browser	Homo sapiens protein tyrosine phosphatase, receptor type, G (PTPRG), mRNA.
120	NM_002845	All miRNA predictions	3.95	hsa-miR-34c	Genome browser	Homo sapiens protein tyrosine phosphatase, receptor type, M (PTPRM), mRNA.
160	NM_002906	All miRNA predictions	3.58	hsa-miR-34c	Genome browser	Homo sapiens radixin (RDX), mRNA.
161	NM_002938	All miRNA predictions	3.58	hsa-miR-34c	Genome browser	Homo sapiens ring finger protein 4 (RNF4), mRNA.
121	NM_002971	All miRNA predictions	3.95	hsa-miR-34c	Genome browser	Homo sapiens special AT-rich sequence binding protein 1 (binds to nuclear matrix/scaffold-associating DNA's) (SATB1), mRNA.
208	NM_003001	All miRNA predictions	3.05	hsa-miR-34c	Genome browser	Homo sapiens succinate dehydrogenase complex, subunit C, integral membrane protein, 15kDa (SDHC), nuclear gene encoding mitochondrial protein, mRNA.
206	NM_003098	All miRNA predictions	3.06	hsa-miR-34c	Genome browser	Homo sapiens syntrophin, alpha 1 (dystrophin-associated protein A1, 59kDa, acidic component) (SNTA1), mRNA.
348	NM_003107	All miRNA predictions	1.82	hsa-miR-34c	Genome browser	Homo sapiens SRY (sex determining region Y)-box 4 (SOX4), mRNA.
299	NM_003139	All miRNA predictions	2.33	hsa-miR-34c	Genome browser	Homo sapiens signal recognition particle receptor ('docking protein') (SRPR), mRNA.
136	NM_003155	All miRNA predictions	3.73	hsa-miR-34c	Genome browser	Homo sapiens stanniocalcin 1 (STC1), mRNA.
36	NM_003204	All miRNA predictions	5.86	hsa-miR-34c	Genome browser	Homo sapiens nuclear factor (erythroid-derived 2)-like 1 (NFE2L1), mRNA.
316	NM_003205	All miRNA predictions	2.14	hsa-miR-34c	Genome browser	Homo sapiens transcription factor 12 (HTF4, helix-loop-helix transcription factors 4) (TCF12), transcript variant 3, mRNA.
335	NM_003373	All miRNA predictions	1.99	hsa-miR-34c	Genome browser	Homo sapiens vinculin (VCL), transcript variant 2, mRNA.
165	NM_003457	All miRNA predictions	3.52	hsa-miR-34c	Genome browser	Homo sapiens zinc finger protein 207 (ZNF207), mRNA.
107	NM_003575	All miRNA predictions	4.08	hsa-miR-34c	Genome browser	Homo sapiens zinc finger protein 282 (ZNF282), mRNA.
192	NM_003626	All miRNA predictions	3.21	hsa-miR-34c	Genome browser	Homo sapiens protein tyrosine phosphatase, receptor type, f polypeptide (PTPRF), interacting protein (liprin), alpha 1 (PPFIA1), transcript variant 2, mRNA.
66	NM_003632	All miRNA predictions	4.82	hsa-miR-34c	Genome browser	Homo sapiens contactin associated protein 1 (CNTNAP1), mRNA.
349	NM_003768	All miRNA predictions	1.77	hsa-miR-34c	Genome browser	Homo sapiens phosphoprotein enriched in astrocytes 15 (PEA15), mRNA.
173	NM_003895	All miRNA predictions	3.42	hsa-miR-34c	Genome browser	Homo sapiens synaptojanin 1 (SYNJ1), transcript variant 1, mRNA.
137	NM_003931	All miRNA predictions	3.73	hsa-miR-34c	Genome browser	Homo sapiens WAS protein family, member 1 (WASF1), mRNA.
117	NM_003942	All miRNA predictions	3.98	hsa-miR-34c	Genome browser	Homo sapiens ribosomal protein S6 kinase, 90kDa, polypeptide 4 (RPS6KA4), transcript variant 1, mRNA.
250	NM_004059	All miRNA predictions	2.69	hsa-miR-34c	Genome browser	Homo sapiens cysteine conjugate-beta lyase; cytoplasmic (glutamine transaminase K, kyneurenine aminotransferase) (CCBL1), mRNA.
133	NM_004069	All miRNA predictions	3.77	hsa-miR-34c	Genome browser	Homo sapiens adaptor-related protein complex 2, sigma 1 subunit (AP2S1), transcript variant AP17, mRNA.
108	NM_004101	All miRNA predictions	4.08	hsa-miR-34c	Genome browser	Homo sapiens coagulation factor II (thrombin) receptor-like 2 (F2RL2), mRNA.
115	NM_004235	All miRNA predictions	4.01	hsa-miR-34c	Genome browser	Homo sapiens Kruppel-like factor 4 (gut) (KLF4), mRNA.
43	NM_004263	All miRNA predictions	5.65	hsa-miR-34c	Genome browser	Homo sapiens sema domain, immunoglobulin domain (Ig), transmembrane domain (TM) and short cytoplasmic domain, (semaphorin) 4F (SEMA4F), mRNA.
155	NM_004274	All miRNA predictions	3.6	hsa-miR-34c	Genome browser	Homo sapiens A kinase (PRKA) anchor protein 6 (AKAP6), mRNA.
103	NM_004301	All miRNA predictions	4.14	hsa-miR-34c	Genome browser	Homo sapiens actin-like 6A (ACTL6A), transcript variant 1, mRNA.
138	NM_004308	All miRNA predictions	3.73	hsa-miR-34c	Genome browser	Homo sapiens Rho GTPase activating protein 1 (ARHGAP1), mRNA.
166	NM_004337	All miRNA predictions	3.49	hsa-miR-34c	Genome browser	Homo sapiens chromosome 8 open reading frame 1 (C8orf1), mRNA.
339	NM_004370	All miRNA predictions	1.93	hsa-miR-34c	Genome browser	Homo sapiens collagen, type XII, alpha 1 (COL12A1), transcript variant long, mRNA.
224	NM_004379	All miRNA predictions	2.92	hsa-miR-34c	Genome browser	Homo sapiens cAMP responsive element binding protein 1 (CREB1), transcript variant A, mRNA.
328	NM_004382	All miRNA predictions	2.03	hsa-miR-34c	Genome browser	Homo sapiens corticotropin releasing hormone receptor 1 (CRHR1), mRNA.
135	NM_004384	All miRNA predictions	3.76	hsa-miR-34c	Genome browser	Homo sapiens casein kinase 1, gamma 3 (CSNK1G3), mRNA.
227	NM_004451	All miRNA predictions	2.91	hsa-miR-34c	Genome browser	Homo sapiens estrogen-related receptor alpha (ESRRA), mRNA.
65	NM_004458	All miRNA predictions	4.83	hsa-miR-34c	Genome browser	Homo sapiens acyl-CoA synthetase long-chain family member 4 (ACSL4), transcript variant 1, mRNA.
3	NM_004475	All miRNA predictions	10.96	hsa-miR-34c	Genome browser	Homo sapiens flotillin 2 (FLOT2), mRNA.
275	NM_004529	All miRNA predictions	2.54	hsa-miR-34c	Genome browser	Homo sapiens myeloid/lymphoid or mixed-lineage leukemia (trithorax homolog, Drosophila); translocated to, 3 (MLLT3), mRNA.
98	NM_004702	All miRNA predictions	4.19	hsa-miR-34c	Genome browser	Homo sapiens cyclin E2 (CCNE2), transcript variant 3, mRNA.
235	NM_004711	All miRNA predictions	2.82	hsa-miR-34c	Genome browser	Homo sapiens synaptogyrin 1 (SYNGR1), transcript variant 1a, mRNA.
40	NM_004756	All miRNA predictions	5.72	hsa-miR-34c	Genome browser	Homo sapiens numb homolog (Drosophila)-like (NUMBL), mRNA.
308	NM_004781	All miRNA predictions	2.23	hsa-miR-34c	Genome browser	Homo sapiens vesicle-associated membrane protein 3 (cellubrevin) (VAMP3), mRNA.
34	NM_004879	All miRNA predictions	6.08	hsa-miR-34c	Genome browser	Homo sapiens etoposide induced 2.4 mRNA (EI24), transcript variant 1, mRNA.
188	NM_004968	All miRNA predictions	3.29	hsa-miR-34c	Genome browser	Homo sapiens islet cell autoantigen 1, 69kDa (ICA1), transcript variant 2, mRNA.
357	NM_004992	All miRNA predictions	1.42	hsa-miR-34c	Genome browser	Homo sapiens methyl CpG binding protein 2 (Rett syndrome) (MECP2), mRNA.
255	NM_004996	All miRNA predictions	2.68	hsa-miR-34c	Genome browser	Homo sapiens ATP-binding cassette, sub-family C (CFTR/MRP), member 1 (ABCC1), transcript variant 1, mRNA.
8	NM_005076	All miRNA predictions	8.46	hsa-miR-34c	Genome browser	Homo sapiens contactin 2 (axonal) (CNTN2), mRNA.
150	NM_005079	All miRNA predictions	3.63	hsa-miR-34c	Genome browser	Homo sapiens tumor protein D52 (TPD52), mRNA.
251	NM_005095	All miRNA predictions	2.69	hsa-miR-34c	Genome browser	Homo sapiens zinc finger protein 262 (ZNF262), mRNA.
110	NM_005121	All miRNA predictions	4.08	hsa-miR-34c	Genome browser	Homo sapiens thyroid hormone receptor associated protein 1 (THRAP1), mRNA.
222	NM_005182	All miRNA predictions	2.94	hsa-miR-34c	Genome browser	Homo sapiens carbonic anhydrase VII (CA7), mRNA.
353	NM_005197	All miRNA predictions	1.65	hsa-miR-34c	Genome browser	Homo sapiens checkpoint suppressor 1 (CHES1), mRNA.
296	NM_005211	All miRNA predictions	2.35	hsa-miR-34c	Genome browser	Homo sapiens colony stimulating factor 1 receptor, formerly McDonough feline sarcoma viral (v-fms) oncogene homolog (CSF1R), mRNA.
345	NM_005238	All miRNA predictions	1.86	hsa-miR-34c	Genome browser	Homo sapiens v-ets erythroblastosis virus E26 oncogene homolog 1 (avian) (ETS1), mRNA.
91	NM_005249	All miRNA predictions	4.39	hsa-miR-34c	Genome browser	Homo sapiens forkhead box G1B (FOXG1B), mRNA.
13	NM_005374	All miRNA predictions	7.77	hsa-miR-34c	Genome browser	Homo sapiens membrane protein, palmitoylated 2 (MAGUK p55 subfamily member 2) (MPP2), mRNA.
41	NM_005375	All miRNA predictions	5.67	hsa-miR-34c	Genome browser	Homo sapiens v-myb myeloblastosis viral oncogene homolog (avian) (MYB), mRNA.
288	NM_005402	All miRNA predictions	2.43	hsa-miR-34c	Genome browser	Homo sapiens v-ral simian leukemia viral oncogene homolog A (ras related) (RALA), mRNA.
352	NM_005430	All miRNA predictions	1.68	hsa-miR-34c	Genome browser	Homo sapiens wingless-type MMTV integration site family, member 1 (WNT1), mRNA.
1	NM_005618	All miRNA predictions	17.23	hsa-miR-34c	Genome browser	Homo sapiens delta-like 1 (Drosophila) (DLL1), mRNA.
19	NM_005639	All miRNA predictions	6.79	hsa-miR-34c	Genome browser	Homo sapiens synaptotagmin I (SYT1), mRNA.
76	NM_005736	All miRNA predictions	4.64	hsa-miR-34c	Genome browser	Homo sapiens ARP1 actin-related protein 1 homolog A, centractin alpha (yeast) (ACTR1A), mRNA.
176	NM_005756	All miRNA predictions	3.38	hsa-miR-34c	Genome browser	Homo sapiens G protein-coupled receptor 64 (GPR64), mRNA.
291	NM_005785	All miRNA predictions	2.42	hsa-miR-34c	Genome browser	Homo sapiens ring finger protein 41 (RNF41), transcript variant 1, mRNA.
37	NM_005828	All miRNA predictions	5.81	hsa-miR-34c	Genome browser	Homo sapiens WD-repeat protein (HAN11), transcript variant 1, mRNA.
314	NM_005840	All miRNA predictions	2.18	hsa-miR-34c	Genome browser	Homo sapiens sprouty homolog 3 (Drosophila) (SPRY3), mRNA.
249	NM_005857	All miRNA predictions	2.7	hsa-miR-34c	Genome browser	Homo sapiens zinc metallopeptidase (STE24 homolog, yeast) (ZMPSTE24), mRNA.
233	NM_005876	All miRNA predictions	2.83	hsa-miR-34c	Genome browser	Homo sapiens aortic preferentially expressed protein 1 (APEG1), mRNA.
277	NM_005885	All miRNA predictions	2.52	hsa-miR-34c	Genome browser	Homo sapiens membrane-associated RING-CH protein VI (MARCH-VI), mRNA.
149	NM_005910	All miRNA predictions	3.63	hsa-miR-34c	Genome browser	Homo sapiens microtubule-associated protein tau (MAPT), transcript variant 2, mRNA.
306	NM_005911	All miRNA predictions	2.26	hsa-miR-34c	Genome browser	Homo sapiens methionine adenosyltransferase II, alpha (MAT2A), mRNA.
82	NM_006047	All miRNA predictions	4.53	hsa-miR-34c	Genome browser	Homo sapiens RNA binding motif protein 12 (RBM12), transcript variant 1, mRNA.
337	NM_006122	All miRNA predictions	1.97	hsa-miR-34c	Genome browser	Homo sapiens mannosidase, alpha, class 2A, member 2 (MAN2A2), mRNA.
203	NM_006186	All miRNA predictions	3.09	hsa-miR-34c	Genome browser	Homo sapiens nuclear receptor subfamily 4, group A, member 2 (NR4A2), transcript variant 1, mRNA.
292	NM_006206	All miRNA predictions	2.42	hsa-miR-34c	Genome browser	Homo sapiens platelet-derived growth factor receptor, alpha polypeptide (PDGFRA), mRNA.
241	NM_006228	All miRNA predictions	2.78	hsa-miR-34c	Genome browser	Homo sapiens prepronociceptin (PNOC), mRNA.
179	NM_006243	All miRNA predictions	3.36	hsa-miR-34c	Genome browser	Homo sapiens protein phosphatase 2, regulatory subunit B (B56), alpha isoform (PPP2R5A), mRNA.
204	NM_006270	All miRNA predictions	3.08	hsa-miR-34c	Genome browser	Homo sapiens related RAS viral (r-ras) oncogene homolog (RRAS), mRNA.
73	NM_006286	All miRNA predictions	4.7	hsa-miR-34c	Genome browser	Homo sapiens transcription factor Dp-2 (E2F dimerization partner 2) (TFDP2), mRNA.
239	NM_006336	All miRNA predictions	2.8	hsa-miR-34c	Genome browser	Homo sapiens chromosome 9 open reading frame 60 (C9orf60), mRNA.
57	NM_006373	All miRNA predictions	4.96	hsa-miR-34c	Genome browser	Homo sapiens vesicle amine transport protein 1 homolog (T californica) (VAT1), mRNA.
63	NM_006426	All miRNA predictions	4.84	hsa-miR-34c	Genome browser	Homo sapiens dihydropyrimidinase-like 4 (DPYSL4), mRNA.
50	NM_006459	All miRNA predictions	5.08	hsa-miR-34c	Genome browser	Homo sapiens SPFH domain family, member 1 (SPFH1), mRNA.
212	NM_006599	All miRNA predictions	3.03	hsa-miR-34c	Genome browser	Homo sapiens nuclear factor of activated T-cells 5, tonicity-responsive (NFAT5), transcript variant 3, mRNA.
47	NM_006633	All miRNA predictions	5.37	hsa-miR-34c	Genome browser	Homo sapiens IQ motif containing GTPase activating protein 2 (IQGAP2), mRNA.
112	NM_006763	All miRNA predictions	4.06	hsa-miR-34c	Genome browser	Homo sapiens BTG family, member 2 (BTG2), mRNA.
123	NM_006823	All miRNA predictions	3.93	hsa-miR-34c	Genome browser	Homo sapiens protein kinase (cAMP-dependent, catalytic) inhibitor alpha (PKIA), transcript variant 1, mRNA.
140	NM_006874	All miRNA predictions	3.72	hsa-miR-34c	Genome browser	Homo sapiens E74-like factor 2 (ets domain transcription factor) (ELF2), transcript variant 2, mRNA.
252	NM_006946	All miRNA predictions	2.69	hsa-miR-34c	Genome browser	Homo sapiens spectrin, beta, non-erythrocytic 2 (SPTBN2), mRNA.
113	NM_006951	All miRNA predictions	4.04	hsa-miR-34c	Genome browser	Homo sapiens TAF5 RNA polymerase II, TATA box binding protein (TBP)-associated factor, 100kDa (TAF5), mRNA.
305	NM_007185	All miRNA predictions	2.26	hsa-miR-34c	Genome browser	Homo sapiens trinucleotide repeat containing 4 (TNRC4), mRNA.
234	NM_007249	All miRNA predictions	2.83	hsa-miR-34c	Genome browser	Homo sapiens Kruppel-like factor 12 (KLF12), transcript variant 1, mRNA.
325	NM_012095	All miRNA predictions	2.06	hsa-miR-34c	Genome browser	Homo sapiens adaptor-related protein complex 3, mu 1 subunit (AP3M1), transcript variant 2, mRNA.
219	NM_012200	All miRNA predictions	2.94	hsa-miR-34c	Genome browser	Homo sapiens beta-1,3-glucuronyltransferase 3 (glucuronosyltransferase I) (B3GAT3), mRNA.
312	NM_012264	All miRNA predictions	2.19	hsa-miR-34c	Genome browser	Homo sapiens chromosome 22 open reading frame 5 (C22orf5), mRNA.
83	NM_012482	All miRNA predictions	4.53	hsa-miR-34c	Genome browser	Homo sapiens zinc finger protein 281 (ZNF281), mRNA.
266	NM_013233	All miRNA predictions	2.59	hsa-miR-34c	Genome browser	Homo sapiens serine threonine kinase 39 (STE20/SPS1 homolog, yeast) (STK39), mRNA.
100	NM_013272	All miRNA predictions	4.17	hsa-miR-34c	Genome browser	Homo sapiens solute carrier organic anion transporter family, member 3A1 (SLCO3A1), mRNA.
122	NM_013302	All miRNA predictions	3.93	hsa-miR-34c	Genome browser	Homo sapiens eukaryotic elongation factor-2 kinase (EEF2K), mRNA.
79	NM_013306	All miRNA predictions	4.6	hsa-miR-34c	Genome browser	Homo sapiens sorting nexin 15 (SNX15), transcript variant A, mRNA.
118	NM_013325	All miRNA predictions	3.98	hsa-miR-34c	Genome browser	Homo sapiens APG4 autophagy 4 homolog B (S. cerevisiae) (APG4B), transcript variant 1, mRNA.
60	NM_013336	All miRNA predictions	4.91	hsa-miR-34c	Genome browser	Homo sapiens Sec61 alpha 1 subunit (S. cerevisiae) (SEC61A1), mRNA.
276	NM_013384	All miRNA predictions	2.53	hsa-miR-34c	Genome browser	Homo sapiens LAG1 longevity assurance homolog 2 (S. cerevisiae) (LASS2), transcript variant 3, mRNA.
94	NM_013449	All miRNA predictions	4.29	hsa-miR-34c	Genome browser	Homo sapiens bromodomain adjacent to zinc finger domain, 2A (BAZ2A), mRNA.
141	NM_013958	All miRNA predictions	3.71	hsa-miR-34c	Genome browser	Homo sapiens neuregulin 1 (NRG1), transcript variant HRG-beta3, mRNA.
131	NM_013959	All miRNA predictions	3.8	hsa-miR-34c	Genome browser	Homo sapiens neuregulin 1 (NRG1), transcript variant SMDF, mRNA.
132	NM_013962	All miRNA predictions	3.79	hsa-miR-34c	Genome browser	Homo sapiens neuregulin 1 (NRG1), transcript variant GGF2, mRNA.
272	NM_014141	All miRNA predictions	2.55	hsa-miR-34c	Genome browser	Homo sapiens contactin associated protein-like 2 (CNTNAP2), mRNA.
9	NM_014232	All miRNA predictions	8.17	hsa-miR-34c	Genome browser	Homo sapiens vesicle-associated membrane protein 2 (synaptobrevin 2) (VAMP2), mRNA.
39	NM_014253	All miRNA predictions	5.79	hsa-miR-34c	Genome browser	Homo sapiens odz, odd Oz/ten-m homolog 1(Drosophila) (ODZ1), mRNA.
324	NM_014289	All miRNA predictions	2.06	hsa-miR-34c	Genome browser	Homo sapiens calpain 6 (CAPN6), mRNA.
270	NM_014299	All miRNA predictions	2.57	hsa-miR-34c	Genome browser	Homo sapiens bromodomain containing 4 (BRD4), transcript variant short, mRNA.
198	NM_014325	All miRNA predictions	3.16	hsa-miR-34c	Genome browser	Homo sapiens coronin, actin binding protein, 1C (CORO1C), mRNA.
143	NM_014517	All miRNA predictions	3.71	hsa-miR-34c	Genome browser	Homo sapiens upstream binding protein 1 (LBP-1a) (UBP1), mRNA.
331	NM_014562	All miRNA predictions	2.01	hsa-miR-34c	Genome browser	Homo sapiens orthodenticle homolog 1 (Drosophila) (OTX1), mRNA.
128	NM_014574	All miRNA predictions	3.82	hsa-miR-34c	Genome browser	Homo sapiens striatin, calmodulin binding protein 3 (STRN3), mRNA.
51	NM_014618	All miRNA predictions	5.04	hsa-miR-34c	Genome browser	Homo sapiens deleted in bladder cancer 1 (DBC1), mRNA.
279	NM_014682	All miRNA predictions	2.52	hsa-miR-34c	Genome browser	Homo sapiens suppression of tumorigenicity 18 (breast carcinoma) (zinc finger protein) (ST18), mRNA.
286	NM_014729	All miRNA predictions	2.46	hsa-miR-34c	Genome browser	Homo sapiens thymus high mobility group box protein TOX (TOX), mRNA.
68	NM_014731	All miRNA predictions	4.76	hsa-miR-34c	Genome browser	Homo sapiens ProSAPiP1 protein (ProSAPiP1), mRNA.
20	NM_014853	All miRNA predictions	6.76	hsa-miR-34c	Genome browser	Homo sapiens RUN and TBC1 domain containing 1 (RUTBC1), mRNA.
342	NM_014862	All miRNA predictions	1.89	hsa-miR-34c	Genome browser	Homo sapiens aryl-hydrocarbon receptor nuclear translocator 2 (ARNT2), mRNA.
32	NM_014903	All miRNA predictions	6.21	hsa-miR-34c	Genome browser	Homo sapiens neuron navigator 3 (NAV3), mRNA.
327	NM_014912	All miRNA predictions	2.03	hsa-miR-34c	Genome browser	Homo sapiens cytoplasmic polyadenylation element binding protein 3 (CPEB3), mRNA.
228	NM_014974	All miRNA predictions	2.91	hsa-miR-34c	Genome browser	Homo sapiens KIAA0934 (KIAA0934), mRNA.
186	NM_014992	All miRNA predictions	3.3	hsa-miR-34c	Genome browser	Homo sapiens dishevelled associated activator of morphogenesis 1 (DAAM1), mRNA.
147	NM_015057	All miRNA predictions	3.67	hsa-miR-34c	Genome browser	Homo sapiens MYC binding protein 2 (MYCBP2), mRNA.
244	NM_015071	All miRNA predictions	2.76	hsa-miR-34c	Genome browser	Homo sapiens Rho GTPase activating protein 26 (ARHGAP26), mRNA.
260	NM_015100	All miRNA predictions	2.61	hsa-miR-34c	Genome browser	Homo sapiens pogo transposable element with ZNF domain (POGZ), transcript variant 1, mRNA.
226	NM_015192	All miRNA predictions	2.91	hsa-miR-34c	Genome browser	Homo sapiens phospholipase C, beta 1 (phosphoinositide-specific) (PLCB1), transcript variant 1, mRNA.
243	NM_015208	All miRNA predictions	2.76	hsa-miR-34c	Genome browser	Homo sapiens ankyrin repeat domain 12 (ANKRD12), mRNA.
80	NM_015210	All miRNA predictions	4.59	hsa-miR-34c	Genome browser	Homo sapiens KIAA0802 (KIAA0802), mRNA.
263	NM_015215	All miRNA predictions	2.6	hsa-miR-34c	Genome browser	Homo sapiens calmodulin binding transcription activator 1 (CAMTA1), mRNA.
26	NM_015265	All miRNA predictions	6.38	hsa-miR-34c	Genome browser	Homo sapiens SATB family member 2 (SATB2), mRNA.
310	NM_015271	All miRNA predictions	2.21	hsa-miR-34c	Genome browser	Homo sapiens tripartite motif-containing 2 (TRIM2), mRNA.
25	NM_015288	All miRNA predictions	6.55	hsa-miR-34c	Genome browser	Homo sapiens PHD finger protein 15 (PHF15), mRNA.
350	NM_015328	All miRNA predictions	1.72	hsa-miR-34c	Genome browser	Homo sapiens KIAA0828 protein (KIAA0828), mRNA.
190	NM_015336	All miRNA predictions	3.26	hsa-miR-34c	Genome browser	Homo sapiens zinc finger, DHHC domain containing 17 (ZDHHC17), mRNA.
214	NM_015352	All miRNA predictions	3	hsa-miR-34c	Genome browser	Homo sapiens protein O-fucosyltransferase 1 (POFUT1), transcript variant 1, mRNA.
344	NM_015455	All miRNA predictions	1.87	hsa-miR-34c	Genome browser	Homo sapiens carbon catabolite repression 4 protein (KIAA1194), mRNA.
35	NM_015460	All miRNA predictions	6.02	hsa-miR-34c	Genome browser	Homo sapiens myosin VIIA and Rab interacting protein (MYRIP), mRNA.
216	NM_015497	All miRNA predictions	2.96	hsa-miR-34c	Genome browser	Homo sapiens DKFZP564G2022 protein (DKFZP564G2022), mRNA.
201	NM_015534	All miRNA predictions	3.12	hsa-miR-34c	Genome browser	Homo sapiens zinc finger, ZZ domain containing 3 (ZZZ3), mRNA.
209	NM_015554	All miRNA predictions	3.05	hsa-miR-34c	Genome browser	Homo sapiens glucuronyl C5-epimerase (GLCE), mRNA.
346	NM_015568	All miRNA predictions	1.83	hsa-miR-34c	Genome browser	Homo sapiens protein phosphatase 1, regulatory (inhibitor) subunit 16B (PPP1R16B), mRNA.
177	NM_015670	All miRNA predictions	3.38	hsa-miR-34c	Genome browser	Homo sapiens SUMO1/sentrin/SMT3 specific protease 3 (SENP3), mRNA.
114	NM_015885	All miRNA predictions	4.03	hsa-miR-34c	Genome browser	Homo sapiens pre-mRNA cleavage complex II protein Pcf11 (PCF11), mRNA.
163	NM_016022	All miRNA predictions	3.53	hsa-miR-34c	Genome browser	Homo sapiens likely ortholog of C. elegans anterior pharynx defective 1A (APH-1A), mRNA.
10	NM_016114	All miRNA predictions	7.98	hsa-miR-34c	Genome browser	Homo sapiens ankyrin repeat and SOCS box-containing 1 (ASB1), mRNA.
323	NM_016131	All miRNA predictions	2.08	hsa-miR-34c	Genome browser	Homo sapiens RAB10, member RAS oncogene family (RAB10), mRNA.
92	NM_016166	All miRNA predictions	4.34	hsa-miR-34c	Genome browser	Homo sapiens protein inhibitor of activated STAT, 1 (PIAS1), mRNA.
215	NM_016227	All miRNA predictions	2.97	hsa-miR-34c	Genome browser	Homo sapiens chromosome 1 open reading frame 9 (C1orf9), mRNA.
169	NM_016269	All miRNA predictions	3.47	hsa-miR-34c	Genome browser	Homo sapiens lymphoid enhancer-binding factor 1 (LEF1), mRNA.
336	NM_016322	All miRNA predictions	1.98	hsa-miR-34c	Genome browser	Homo sapiens RAB14, member RAS oncogene family (RAB14), mRNA.
200	NM_016374	All miRNA predictions	3.12	hsa-miR-34c	Genome browser	Homo sapiens AT rich interactive domain 4B (RBP1- like) (ARID4B), transcript variant 1, mRNA.
231	NM_016505	All miRNA predictions	2.88	hsa-miR-34c	Genome browser	Homo sapiens putative S1 RNA binding domain protein (PS1D), mRNA.
326	NM_016532	All miRNA predictions	2.05	hsa-miR-34c	Genome browser	Homo sapiens skeletal muscle and kidney enriched inositol phosphatase (SKIP), transcript variant 1, mRNA.
101	NM_016620	All miRNA predictions	4.15	hsa-miR-34c	Genome browser	Homo sapiens zinc finger protein 644 (ZNF644), transcript variant 2, mRNA.
157	NM_016623	All miRNA predictions	3.59	hsa-miR-34c	Genome browser	Homo sapiens family with sequence similarity 49, member B (FAM49B), mRNA.
152	NM_016626	All miRNA predictions	3.61	hsa-miR-34c	Genome browser	Homo sapiens ring finger and KH domain containing 2 (RKHD2), mRNA.
210	NM_017559	All miRNA predictions	3.05	hsa-miR-34c	Genome browser	Homo sapiens hypothetical protein DKFZp434H2215 (DKFZp434H2215), mRNA.
302	NM_017590	All miRNA predictions	2.3	hsa-miR-34c	Genome browser	Homo sapiens rotavirus X protein associated with NSP3 (RoXaN), mRNA.
2	NM_017599	All miRNA predictions	11.25	hsa-miR-34c	Genome browser	Homo sapiens transmembrane protein vezatin (VEZATIN), mRNA.
16	NM_017617	All miRNA predictions	7.06	hsa-miR-34c	Genome browser	Homo sapiens Notch homolog 1, translocation-associated (Drosophila) (NOTCH1), mRNA.
126	NM_017629	All miRNA predictions	3.92	hsa-miR-34c	Genome browser	Homo sapiens eukaryotic translation initiation factor 2C, 4 (EIF2C4), mRNA.
199	NM_017699	All miRNA predictions	3.12	hsa-miR-34c	Genome browser	Homo sapiens SID1 transmembrane family, member 1 (SIDT1), mRNA.
178	NM_017715	All miRNA predictions	3.37	hsa-miR-34c	Genome browser	Homo sapiens zinc finger protein 3 (A8-51) (ZNF3), mRNA.
31	NM_017775	All miRNA predictions	6.25	hsa-miR-34c	Genome browser	Homo sapiens tetratricopeptide repeat domain 19 (TTC19), mRNA.
49	NM_017789	All miRNA predictions	5.14	hsa-miR-34c	Genome browser	Homo sapiens sema domain, immunoglobulin domain (Ig), transmembrane domain (TM) and short cytoplasmic domain, (semaphorin) 4C (SEMA4C), mRNA.
274	NM_017798	All miRNA predictions	2.54	hsa-miR-34c	Genome browser	Homo sapiens YTH domain family, member 1 (YTHDF1), mRNA.
72	NM_017856	All miRNA predictions	4.7	hsa-miR-34c	Genome browser	Homo sapiens family with sequence similarity 51, member A1 (FAM51A1), mRNA.
265	NM_017938	All miRNA predictions	2.59	hsa-miR-34c	Genome browser	Homo sapiens hypothetical protein FLJ20716 (FLJ20716), mRNA.
28	NM_018026	All miRNA predictions	6.33	hsa-miR-34c	Genome browser	Homo sapiens phosphofurin acidic cluster sorting protein 1 (PACS1), mRNA.
90	NM_018125	All miRNA predictions	4.39	hsa-miR-34c	Genome browser	Homo sapiens hypothetical protein FLJ10521 (FLJ10521), mRNA.
172	NM_018133	All miRNA predictions	3.42	hsa-miR-34c	Genome browser	Homo sapiens hypothetical protein FLJ10546 (FLJ10546), mRNA.
311	NM_018157	All miRNA predictions	2.2	hsa-miR-34c	Genome browser	Homo sapiens brain synembryn (hSyn), mRNA.
187	NM_018358	All miRNA predictions	3.3	hsa-miR-34c	Genome browser	Homo sapiens ATP-binding cassette, sub-family F (GCN20), member 3 (ABCF3), mRNA.
106	NM_018387	All miRNA predictions	4.09	hsa-miR-34c	Genome browser	Homo sapiens spermatid perinuclear RNA binding protein (STRBP), mRNA.
116	NM_018416	All miRNA predictions	4	hsa-miR-34c	Genome browser	Homo sapiens forkhead box J2 (FOXJ2), mRNA.
22	NM_018490	All miRNA predictions	6.63	hsa-miR-34c	Genome browser	Homo sapiens leucine-rich repeat-containing G protein-coupled receptor 4 (LGR4), mRNA.
105	NM_018710	All miRNA predictions	4.12	hsa-miR-34c	Genome browser	Homo sapiens hypothetical protein DKFZp762O076 (DKFZp762O076), mRNA.
247	NM_018711	All miRNA predictions	2.7	hsa-miR-34c	Genome browser	Homo sapiens hypothetical protein DKFZp761H039 (DKFZp761H039), mRNA.
6	NM_018712	All miRNA predictions	9.72	hsa-miR-34c	Genome browser	Homo sapiens ELMO domain containing 1 (ELMOD1), mRNA.
229	NM_018970	All miRNA predictions	2.9	hsa-miR-34c	Genome browser	Homo sapiens G protein-coupled receptor 85 (GPR85), mRNA.
338	NM_018987	All miRNA predictions	1.95	hsa-miR-34c	Genome browser	Homo sapiens sema domain, seven thrombospondin repeats (type 1 and type 1-like), transmembrane domain (TM) and short cytoplasmic domain, (semaphorin) 5B (SEMA5B), mRNA.
27	NM_019106	All miRNA predictions	6.36	hsa-miR-34c	Genome browser	Homo sapiens septin 3 (SEPT3), transcript variant B, mRNA.
240	NM_019556	All miRNA predictions	2.79	hsa-miR-34c	Genome browser	Homo sapiens motile sperm domain containing 1 (MOSPD1), mRNA.
162	NM_019590	All miRNA predictions	3.53	hsa-miR-34c	Genome browser	Homo sapiens KIAA1217 (KIAA1217), mRNA.
254	NM_019862	All miRNA predictions	2.68	hsa-miR-34c	Genome browser	Homo sapiens ATP-binding cassette, sub-family C (CFTR/MRP), member 1 (ABCC1), transcript variant 2, mRNA.
182	NM_020062	All miRNA predictions	3.34	hsa-miR-34c	Genome browser	Homo sapiens SLC2A4 regulator (SLC2A4RG), mRNA.
23	NM_020150	All miRNA predictions	6.58	hsa-miR-34c	Genome browser	Homo sapiens SAR1a gene homolog 1 (S. cerevisiae) (SARA1), mRNA.
307	NM_020210	All miRNA predictions	2.25	hsa-miR-34c	Genome browser	Homo sapiens sema domain, immunoglobulin domain (Ig), transmembrane domain (TM) and short cytoplasmic domain, (semaphorin) 4B (SEMA4B), transcript variant 1, mRNA.
262	NM_020428	All miRNA predictions	2.6	hsa-miR-34c	Genome browser	Homo sapiens CTL2 gene (CTL2), mRNA.
4	NM_020443	All miRNA predictions	10.25	hsa-miR-34c	Genome browser	Homo sapiens neuron navigator 1 (NAV1), mRNA.
156	NM_020645	All miRNA predictions	3.6	hsa-miR-34c	Genome browser	Homo sapiens nuclear receptor interacting protein 3 (NRIP3), mRNA.
154	NM_020698	All miRNA predictions	3.6	hsa-miR-34c	Genome browser	Homo sapiens KIAA1145 protein (KIAA1145), mRNA.
321	NM_020750	All miRNA predictions	2.1	hsa-miR-34c	Genome browser	Homo sapiens exportin 5 (XPO5), mRNA.
322	NM_020772	All miRNA predictions	2.08	hsa-miR-34c	Genome browser	Homo sapiens 82-kD FMRP Interacting Protein (182-FIP), mRNA.
232	NM_020783	All miRNA predictions	2.84	hsa-miR-34c	Genome browser	Homo sapiens synaptotagmin IV (SYT4), mRNA.
248	NM_020791	All miRNA predictions	2.7	hsa-miR-34c	Genome browser	Homo sapiens TAO kinase 1 (TAOK1), mRNA.
62	NM_020792	All miRNA predictions	4.85	hsa-miR-34c	Genome browser	Homo sapiens KIAA1363 protein (KIAA1363), mRNA.
303	NM_020801	All miRNA predictions	2.28	hsa-miR-34c	Genome browser	Homo sapiens arrestin domain containing 3 (ARRDC3), mRNA.
67	NM_020850	All miRNA predictions	4.81	hsa-miR-34c	Genome browser	Homo sapiens RAN binding protein 10 (RANBP10), mRNA.
55	NM_021146	All miRNA predictions	4.99	hsa-miR-34c	Genome browser	Homo sapiens angiopoietin-like factor (CDT6), mRNA.
53	NM_021809	All miRNA predictions	5.03	hsa-miR-34c	Genome browser	Homo sapiens TGFB-induced factor 2 (TALE family homeobox) (TGIF2), mRNA.
18	NM_021959	All miRNA predictions	6.96	hsa-miR-34c	Genome browser	Homo sapiens protein phosphatase 1, regulatory (inhibitor) subunit 11 (PPP1R11), transcript variant 1, mRNA.
71	NM_021964	All miRNA predictions	4.72	hsa-miR-34c	Genome browser	Homo sapiens zinc finger protein 148 (pHZ-52) (ZNF148), mRNA.
109	NM_022068	All miRNA predictions	4.08	hsa-miR-34c	Genome browser	Homo sapiens family with sequence similarity 38, member B (FAM38B), mRNA.
320	NM_022166	All miRNA predictions	2.12	hsa-miR-34c	Genome browser	Homo sapiens xylosyltransferase I (XYLT1), mRNA.
278	NM_022308	All miRNA predictions	2.52	hsa-miR-34c	Genome browser	Homo sapiens islet cell autoantigen 1, 69kDa (ICA1), transcript variant 3, mRNA.
304	NM_022658	All miRNA predictions	2.27	hsa-miR-34c	Genome browser	Homo sapiens homeo box C8 (HOXC8), mRNA.
258	NM_022730	All miRNA predictions	2.64	hsa-miR-34c	Genome browser	Homo sapiens COP9 constitutive photomorphogenic homolog subunit 7B (Arabidopsis) (COPS7B), mRNA.
195	NM_022735	All miRNA predictions	3.19	hsa-miR-34c	Genome browser	Homo sapiens acyl-Coenzyme A binding domain containing 3 (ACBD3), mRNA.
151	NM_022737	All miRNA predictions	3.62	hsa-miR-34c	Genome browser	Homo sapiens lipid phosphate phosphatase-related protein type 2 (LPPR2), mRNA.
269	NM_022894	All miRNA predictions	2.58	hsa-miR-34c	Genome browser	Homo sapiens poly(A) polymerase gamma (PAPOLG), mRNA.
356	NM_023938	All miRNA predictions	1.43	hsa-miR-34c	Genome browser	Homo sapiens specifically androgen-regulated protein (SARG), mRNA.
281	NM_024092	All miRNA predictions	2.49	hsa-miR-34c	Genome browser	Homo sapiens hypothetical protein MGC5508 (MGC5508), mRNA.
329	NM_024107	All miRNA predictions	2.02	hsa-miR-34c	Genome browser	Homo sapiens hypothetical protein MGC3123 (MGC3123), mRNA.
95	NM_024408	All miRNA predictions	4.27	hsa-miR-34c	Genome browser	Homo sapiens Notch homolog 2 (Drosophila) (NOTCH2), mRNA.
225	NM_024567	All miRNA predictions	2.91	hsa-miR-34c	Genome browser	Homo sapiens hypothetical protein FLJ21616 (FLJ21616), mRNA.
158	NM_024721	All miRNA predictions	3.59	hsa-miR-34c	Genome browser	Homo sapiens zinc finger homeodomain 4 (ZFHX4), mRNA.
196	NM_025010	All miRNA predictions	3.19	hsa-miR-34c	Genome browser	Homo sapiens kelch-like 18 (Drosophila) (KLHL18), mRNA.
287	NM_025146	All miRNA predictions	2.45	hsa-miR-34c	Genome browser	Homo sapiens Mak3 homolog (S. cerevisiae) (MAK3), mRNA.
42	NM_025263	All miRNA predictions	5.66	hsa-miR-34c	Genome browser	Homo sapiens proline rich 3 (PRR3), mRNA.
184	NM_030576	All miRNA predictions	3.32	hsa-miR-34c	Genome browser	Homo sapiens hypothetical protein MGC10986 (MGC10986), mRNA.
11	NM_030791	All miRNA predictions	7.96	hsa-miR-34c	Genome browser	Homo sapiens sphingosine-1-phosphate phosphatase 1 (SGPP1), mRNA.
309	NM_030805	All miRNA predictions	2.23	hsa-miR-34c	Genome browser	Homo sapiens lectin, mannose-binding 2-like (LMAN2L), mRNA.
84	NM_030948	All miRNA predictions	4.5	hsa-miR-34c	Genome browser	Homo sapiens phosphatase and actin regulator 1 (PHACTR1), mRNA.
180	NM_031211	All miRNA predictions	3.36	hsa-miR-34c	Genome browser	Homo sapiens LAT1-3TM protein (LAT1-3TM), mRNA.
129	NM_031297	All miRNA predictions	3.81	hsa-miR-34c	Genome browser	Homo sapiens hypothetical protein DKFZp761H1710 (DKFZP761H1710), mRNA.
318	NM_032431	All miRNA predictions	2.13	hsa-miR-34c	Genome browser	Homo sapiens synovial apoptosis inhibitor 1, synoviolin (SYVN1), transcript variant 1, mRNA.
58	NM_032603	All miRNA predictions	4.93	hsa-miR-34c	Genome browser	Homo sapiens lysyl oxidase-like 3 (LOXL3), mRNA.
300	NM_032632	All miRNA predictions	2.31	hsa-miR-34c	Genome browser	Homo sapiens poly(A) polymerase alpha (PAPOLA), mRNA.
340	NM_032682	All miRNA predictions	1.93	hsa-miR-34c	Genome browser	Homo sapiens forkhead box P1 (FOXP1), mRNA.
333	NM_032932	All miRNA predictions	2	hsa-miR-34c	Genome browser	Homo sapiens RAB11 family interacting protein 4 (class II) (RAB11FIP4), mRNA.
211	NM_032982	All miRNA predictions	3.04	hsa-miR-34c	Genome browser	Homo sapiens caspase 2, apoptosis-related cysteine protease (neural precursor cell expressed, developmentally down-regulated 2) (CASP2), transcript variant 1, mRNA.
223	NM_032983	All miRNA predictions	2.94	hsa-miR-34c	Genome browser	Homo sapiens caspase 2, apoptosis-related cysteine protease (neural precursor cell expressed, developmentally down-regulated 2) (CASP2), transcript variant 3, mRNA.
218	NM_033224	All miRNA predictions	2.95	hsa-miR-34c	Genome browser	Homo sapiens purine-rich element binding protein B (PURB), mRNA.
185	NM_033425	All miRNA predictions	3.3	hsa-miR-34c	Genome browser	Homo sapiens DIX domain containing 1 (DIXDC1), mRNA.
174	NM_052885	All miRNA predictions	3.42	hsa-miR-34c	Genome browser	Homo sapiens solute carrier family 2 (facilitated glucose transporter), member 13 (SLC2A13), mRNA.
17	NM_053279	All miRNA predictions	6.97	hsa-miR-34c	Genome browser	Homo sapiens chromosome 8 open reading frame 13 (C8orf13), mRNA.
21	NM_080836	All miRNA predictions	6.75	hsa-miR-34c	Genome browser	Homo sapiens serine/threonine kinase 35 (STK35), mRNA.
124	NM_138392	All miRNA predictions	3.93	hsa-miR-34c	Genome browser	Homo sapiens hypothetical protein BC007653 (LOC92799), mRNA.
96	NM_138453	All miRNA predictions	4.21	hsa-miR-34c	Genome browser	Homo sapiens RAB3C, member RAS oncogene family (RAB3C), mRNA.
238	NM_138732	All miRNA predictions	2.81	hsa-miR-34c	Genome browser	Homo sapiens neurexin 2 (NRXN2), transcript variant alpha-2, mRNA.
236	NM_138734	All miRNA predictions	2.81	hsa-miR-34c	Genome browser	Homo sapiens neurexin 2 (NRXN2), transcript variant beta, mRNA.
127	NM_138931	All miRNA predictions	3.88	hsa-miR-34c	Genome browser	Homo sapiens B-cell CLL/lymphoma 6 (zinc finger protein 51) (BCL6), transcript variant 2, mRNA.
148	NM_139275	All miRNA predictions	3.64	hsa-miR-34c	Genome browser	Homo sapiens A kinase (PRKA) anchor protein 1 (AKAP1), nuclear gene encoding mitochondrial protein, transcript variant 2, mRNA.
358	NM_144677	All miRNA predictions	1.4	hsa-miR-34c	Genome browser	Homo sapiens mannosyl (alpha-1,6-)-glycoprotein beta-1,6-N-acetyl-glucosaminyltransferase, isoenzyme B (MGAT5B), transcript variant 1, mRNA.
99	NM_144720	All miRNA predictions	4.18	hsa-miR-34c	Genome browser	Homo sapiens multiple coiled-coil GABABR1-binding protein (MARLIN1), mRNA.
89	NM_145171	All miRNA predictions	4.43	hsa-miR-34c	Genome browser	Homo sapiens glycoprotein hormone beta 5 (GPHB5), mRNA.
70	NM_145245	All miRNA predictions	4.73	hsa-miR-34c	Genome browser	Homo sapiens ecotropic viral integration site 5-like (EVI5L), mRNA.
317	NM_145690	All miRNA predictions	2.13	hsa-miR-34c	Genome browser	Homo sapiens tyrosine 3-monooxygenase/tryptophan 5-monooxygenase activation protein, zeta polypeptide (YWHAZ), transcript variant 2, mRNA.
197	NM_145733	All miRNA predictions	3.16	hsa-miR-34c	Genome browser	Homo sapiens septin 3 (SEPT3), transcript variant A, mRNA.
246	NM_145734	All miRNA predictions	2.7	hsa-miR-34c	Genome browser	Homo sapiens septin 3 (SEPT3), transcript variant C, mRNA.
330	NM_145818	All miRNA predictions	2.01	hsa-miR-34c	Genome browser	Homo sapiens component of oligomeric golgi complex 4 (COG4), transcript variant Cog4S, mRNA.
354	NM_147131	All miRNA predictions	1.57	hsa-miR-34c	Genome browser	Homo sapiens galactose-1-phosphate uridylyltransferase (GALT), transcript variant 2, mRNA.
87	NM_147202	All miRNA predictions	4.46	hsa-miR-34c	Genome browser	Homo sapiens chromosome 9 open reading frame 25 (C9orf25), mRNA.
74	NM_148980	All miRNA predictions	4.68	hsa-miR-34c	Genome browser	Homo sapiens Williams Beuren syndrome chromosome region 20C (WBSCR20C), transcript variant 3, mRNA.
44	NM_152235	All miRNA predictions	5.52	hsa-miR-34c	Genome browser	Homo sapiens splicing factor, arginine/serine-rich 8 (suppressor-of-white-apricot homolog, Drosophila) (SFRS8), transcript variant 2B, mRNA.
59	NM_152272	All miRNA predictions	4.93	hsa-miR-34c	Genome browser	Homo sapiens hypothetical protein MGC29816 (MGC29816), mRNA.
146	NM_152306	All miRNA predictions	3.69	hsa-miR-34c	Genome browser	Homo sapiens ubiquitin-like, containing PHD and RING finger domains, 2 (UHRF2), transcript variant 1, mRNA.
15	NM_152322	All miRNA predictions	7.34	hsa-miR-34c	Genome browser	Homo sapiens BTB (POZ) domain containing 11 (BTBD11), mRNA.
259	NM_152424	All miRNA predictions	2.64	hsa-miR-34c	Genome browser	Homo sapiens hypothetical protein FLJ39827 (FLJ39827), mRNA.
12	NM_152660	All miRNA predictions	7.77	hsa-miR-34c	Genome browser	Homo sapiens hypothetical protein MGC34648 (MGC34648), mRNA.
102	NM_152663	All miRNA predictions	4.15	hsa-miR-34c	Genome browser	Homo sapiens Ral GEF with PH domain and SH3 binding motif 2 (RALGPS2), mRNA.
191	NM_152896	All miRNA predictions	3.24	hsa-miR-34c	Genome browser	Homo sapiens ubiquitin-like, containing PHD and RING finger domains, 2 (UHRF2), transcript variant 2, mRNA.
268	NM_153020	All miRNA predictions	2.58	hsa-miR-34c	Genome browser	Homo sapiens RNA binding motif protein 24 (RBM24), mRNA.
81	NM_153181	All miRNA predictions	4.55	hsa-miR-34c	Genome browser	Homo sapiens neuropilin (NRP) and tolloid (TLL)-like 1 (NETO1), transcript variant 2, mRNA.
30	NM_170781	All miRNA predictions	6.31	hsa-miR-34c	Genome browser	Homo sapiens protein phosphatase 1, regulatory (inhibitor) subunit 11 (PPP1R11), transcript variant 2, mRNA.
343	NM_171982	All miRNA predictions	1.88	hsa-miR-34c	Genome browser	Homo sapiens tripartite motif-containing 35 (TRIM35), transcript variant 2, mRNA.
56	NM_172057	All miRNA predictions	4.97	hsa-miR-34c	Genome browser	Homo sapiens potassium voltage-gated channel, subfamily H (eag-related), member 2 (KCNH2), transcript variant 3, mRNA.
257	NM_173172	All miRNA predictions	2.64	hsa-miR-34c	Genome browser	Homo sapiens nuclear receptor subfamily 4, group A, member 2 (NR4A2), transcript variant 3, mRNA.
77	NM_173570	All miRNA predictions	4.63	hsa-miR-34c	Genome browser	Homo sapiens zinc finger, DHHC domain containing 23 (ZDHHC23), mRNA.
285	NM_173683	All miRNA predictions	2.46	hsa-miR-34c	Genome browser	Homo sapiens chromosome 8 open reading frame 21 (C8orf21), mRNA.
290	NM_173694	All miRNA predictions	2.42	hsa-miR-34c	Genome browser	Homo sapiens ATPase, Class VI, type 11C (ATP11C), mRNA.
145	NM_173822	All miRNA predictions	3.69	hsa-miR-34c	Genome browser	Homo sapiens hypothetical protein MGC39518 (MGC39518), mRNA.
7	NM_175061	All miRNA predictions	8.69	hsa-miR-34c	Genome browser	Homo sapiens juxtaposed with another zinc finger gene 1 (JAZF1), mRNA.
282	NM_175931	All miRNA predictions	2.48	hsa-miR-34c	Genome browser	Homo sapiens core-binding factor, runt domain, alpha subunit 2; translocated to, 3 (CBFA2T3), transcript variant 2, mRNA.
125	NM_178155	All miRNA predictions	3.92	hsa-miR-34c	Genome browser	Homo sapiens fucosyltransferase 8 (alpha (1,6) fucosyltransferase) (FUT8), transcript variant 1, mRNA.
33	NM_178229	All miRNA predictions	6.18	hsa-miR-34c	Genome browser	Homo sapiens IQ motif containing GTPase activating protein 3 (IQGAP3), mRNA.
119	NM_178326	All miRNA predictions	3.96	hsa-miR-34c	Genome browser	Homo sapiens APG4 autophagy 4 homolog B (S. cerevisiae) (APG4B), transcript variant 2, mRNA.
205	NM_178336	All miRNA predictions	3.08	hsa-miR-34c	Genome browser	Homo sapiens mitochondrial ribosomal protein L52 (MRPL52), nuclear gene encoding mitochondrial protein, transcript variant 1, mRNA.
217	NM_178812	All miRNA predictions	2.96	hsa-miR-34c	Genome browser	Homo sapiens LYRIC/3D3 (LYRIC), mRNA.
97	NM_178815	All miRNA predictions	4.2	hsa-miR-34c	Genome browser	Homo sapiens ADP-ribosylation factor-like 8 (ARL8), mRNA.
319	NM_178832	All miRNA predictions	2.13	hsa-miR-34c	Genome browser	Homo sapiens chromosome 10 open reading frame 83 (C10orf83), mRNA.
221	NM_180981	All miRNA predictions	2.94	hsa-miR-34c	Genome browser	Homo sapiens mitochondrial ribosomal protein L52 (MRPL52), nuclear gene encoding mitochondrial protein, transcript variant 2, mRNA.
213	NM_181307	All miRNA predictions	3.02	hsa-miR-34c	Genome browser	Homo sapiens mitochondrial ribosomal protein L52 (MRPL52), nuclear gene encoding mitochondrial protein, transcript variant 7, mRNA.
261	NM_181670	All miRNA predictions	2.61	hsa-miR-34c	Genome browser	Homo sapiens E2a-Pbx1-associated protein (EB-1), transcript variant 2, mRNA.
175	NM_181874	All miRNA predictions	3.38	hsa-miR-34c	Genome browser	Homo sapiens glutamate receptor, metabotropic 7 (GRM7), transcript variant 2, mRNA.
264	NM_182497	All miRNA predictions	2.59	hsa-miR-34c	Genome browser	Homo sapiens type I hair keratin KA36 (KA36), mRNA.
111	NM_182637	All miRNA predictions	4.07	hsa-miR-34c	Genome browser	Homo sapiens Hermansky-Pudlak syndrome 1 (HPS1), transcript variant 2, mRNA.
85	NM_182638	All miRNA predictions	4.47	hsa-miR-34c	Genome browser	Homo sapiens Hermansky-Pudlak syndrome 1 (HPS1), transcript variant 4, mRNA.
256	NM_182734	All miRNA predictions	2.66	hsa-miR-34c	Genome browser	Homo sapiens phospholipase C, beta 1 (phosphoinositide-specific) (PLCB1), transcript variant 2, mRNA.
242	NM_182970	All miRNA predictions	2.77	hsa-miR-34c	Genome browser	Homo sapiens regulating synaptic membrane exocytosis 4 (RIMS4), mRNA.
313	NM_183377	All miRNA predictions	2.19	hsa-miR-34c	Genome browser	Homo sapiens amiloride-sensitive cation channel 1, neuronal (degenerin) (ACCN1), transcript variant 1, mRNA.
130	NM_183387	All miRNA predictions	3.81	hsa-miR-34c	Genome browser	Homo sapiens echinoderm microtubule associated protein like 5 (EML5), mRNA.
139	NM_194278	All miRNA predictions	3.72	hsa-miR-34c	Genome browser	Homo sapiens chromosome 14 open reading frame 43 (C14orf43), mRNA.
168	NM_198159	All miRNA predictions	3.49	hsa-miR-34c	Genome browser	Homo sapiens microphthalmia-associated transcription factor (MITF), transcript variant 1, mRNA.
301	NM_198399	All miRNA predictions	2.31	hsa-miR-34c	Genome browser	Homo sapiens cyclic AMP-regulated phosphoprotein, 21 kD (ARPP-21), transcript variant 2, mRNA.
5	NM_198490	All miRNA predictions	9.81	hsa-miR-34c	Genome browser	Homo sapiens RAB43, member RAS oncogene family (RAB43), mRNA.
45	NM_198681	All miRNA predictions	5.43	hsa-miR-34c	Genome browser	Homo sapiens putative NFkB activating protein (KIAA0720), transcript variant 2, mRNA.
61	NM_198993	All miRNA predictions	4.9	hsa-miR-34c	Genome browser	Homo sapiens SH3 and cysteine rich domain 2 (STAC2), mRNA.
164	NM_199182	All miRNA predictions	3.52	hsa-miR-34c	Genome browser	Homo sapiens hLAT1-3TM (IMAA), mRNA.
194	NM_199484	All miRNA predictions	3.21	hsa-miR-34c	Genome browser	Homo sapiens chromosome 20 open reading frame 24 (C20orf24), transcript variant 3, mRNA.
181	NM_199485	All miRNA predictions	3.35	hsa-miR-34c	Genome browser	Homo sapiens chromosome 20 open reading frame 24 (C20orf24), transcript variant 4, mRNA.
284	NM_201532	All miRNA predictions	2.47	hsa-miR-34c	Genome browser	Homo sapiens diacylglycerol kinase, zeta 104kDa (DGKZ), transcript variant 1, mRNA.
202	NM_201557	All miRNA predictions	3.11	hsa-miR-34c	Genome browser	Homo sapiens four and a half LIM domains 2 (FHL2), transcript variant 4, mRNA.
220	NM_207386	All miRNA predictions	2.94	hsa-miR-34c	Genome browser	Homo sapiens FLJ45455 protein (FLJ45455), mRNA.

## Sheet: miRBase Targets v4
SEQ	METHOD	FEATURE	CHR	START	END	STRAND	PHASE	SCORE	PVALUE_OG	TRANSCRIPT_ID	EXTERNAL_NAME
hsa-miR-34b	miRanda	miRNA_target	18	2606601	2606623	+	.	15.9515	0.00727919	ENST00000261597	KNTC2
hsa-miR-34b	miRanda	miRNA_target	18	3267950	3267972	+	.	17.0074	0.00907054	ENST00000237500	NP_291024.1
hsa-miR-34b	miRanda	miRNA_target	18	10660920	10660944	-	.	16.1197	0.000253445	ENST00000285141	FAM38B
hsa-miR-34b	miRanda	miRNA_target	18	10720253	10720275	-	.	16.2044	0.0419596	ENST00000383408	CR030_HUMAN
hsa-miR-34b	miRanda	miRNA_target	18	13656011	13656035	-	.	15.7093	0.00577313	ENST00000322247	C18orf19
hsa-miR-34b	miRanda	miRNA_target	18	19365829	19365850	-	.	15.4831	0.00858807	ENST00000269228	NPC1
hsa-miR-34b	miRanda	miRNA_target	18	19994030	19995498	+	.	16.0039	0.00827032	ENST00000361867	CABYR_HUMAN
hsa-miR-34b	miRanda	miRNA_target	18	19995479	19995498	+	.	16.7435	0.0236182	ENST00000327201	CABYR_HUMAN
hsa-miR-34b	miRanda	miRNA_target	18	22026404	22026426	+	.	16.5631	0.0288479	ENST00000308268	PSMA8
hsa-miR-34b	miRanda	miRNA_target	18	28792031	28792053	-	.	15.499	0.0339306	ENST00000383095	C18orf34
hsa-miR-34b	miRanda	miRNA_target	18	37915255	37915277	+	.	15.9363	0.000785648	ENST00000262039	PIK3C3
hsa-miR-34b	miRanda	miRNA_target	18	38577237	38577259	-	.	17.9879	0.0058834	ENST00000326695	RIT2
hsa-miR-34b	miRanda	miRNA_target	18	38577237	38577259	-	.	16.9307	0.0191793	ENST00000282028	RIT2
hsa-miR-34b	miRanda	miRNA_target	18	42646349	42646371	-	.	16.1728	0.0434077	ENST00000262161	PIAS2
hsa-miR-34b	miRanda	miRNA_target	18	44700845	44700865	-	.	15.9905	0.00160546	ENST00000262158	SMAD7
hsa-miR-34b	miRanda	miRNA_target	18	45563879	45563899	-	.	15.607	0.00313276	ENST00000285093	ACAA2
hsa-miR-34b	miRanda	miRNA_target	18	46579610	46579632	-	.	16.0647	0.0499707	ENST00000256425	MRO
hsa-miR-34b	miRanda	miRNA_target	18	59721824	59721847	+	.	16.6311	0.00340457	ENST00000299502	SERPINB2
hsa-miR-34b	miRanda	miRNA_target	18	69976735	69976758	+	.	15.5689	0.00758486	ENST00000169551	C18orf55
hsa-miR-34b	miRanda	miRNA_target	18	70645467	70645489	+	.	15.6213	0.0314596	ENST00000309902	ZNF407
hsa-miR-34b	miRanda	miRNA_target	10	3168792	3168815	+	.	15.6121	0.00774863	ENST00000381125	PFKP
hsa-miR-34b	miRanda	miRNA_target	10	3170140	3170161	-	.	17.9811	8.88588e-05	ENST00000224949	PITRM1
hsa-miR-34b	miRanda	miRNA_target	10	3170140	3170161	-	.	17.9879	0.0058834	ENST00000380994	PITRM1
hsa-miR-34b	miRanda	miRNA_target	10	5530846	5530870	-	.	18.5466	6.03481e-05	ENST00000380332	CALML5
hsa-miR-34b	miRanda	miRNA_target	10	5530846	5530870	-	.	16.4219	0.0331652	ENST00000315247	CALML5
hsa-miR-34b	miRanda	miRNA_target	10	5558030	5558052	+	.	15.6308	0.0285961	ENST00000315238	CALML3
hsa-miR-34b	miRanda	miRNA_target	10	5944232	5944255	-	.	15.4866	0.00881518	ENST00000191063	ANR16_HUMAN
hsa-miR-34b	miRanda	miRNA_target	10	7644831	7644853	-	.	15.478	0.0421662	ENST00000298441	ITIH5
hsa-miR-34b	miRanda	miRNA_target	10	8157082	8157105	+	.	16.4483	0.0322248	ENST00000379328	GATA3
hsa-miR-34b	miRanda	miRNA_target	10	8157082	8157105	+	.	16.444	0.0323775	ENST00000346208	GATA3
hsa-miR-34b	miRanda	miRNA_target	10	13303888	13303909	-	.	16.7549	0.0230499	ENST00000378681	C10orf49
hsa-miR-34b	miRanda	miRNA_target	10	13303888	13303909	-	.	16.7661	0.0227687	ENST00000298442	C10orf49
hsa-miR-34b	miRanda	miRNA_target	10	13523525	13523547	-	.	16.4899	0.00757913	ENST00000378605	C10orf30
hsa-miR-34b	miRanda	miRNA_target	10	15294097	15294119	-	.	16.3717	0.00112422	ENST00000344513	NP_001010924.1
hsa-miR-34b	miRanda	miRNA_target	10	15294097	15294119	-	.	16.3885	0.034388	ENST00000378116	NP_001010924.1
hsa-miR-34b	miRanda	miRNA_target	10	21454737	21454757	-	.	16.9697	0.0183633	ENST00000377118	NP_001010896.1
hsa-miR-34b	miRanda	miRNA_target	10	22649101	22649123	+	.	16.1298	0.00116009	ENST00000376836	COMMD3
hsa-miR-34b	miRanda	miRNA_target	10	22649101	22649123	+	.	16.118	0.0123709	ENST00000277592	COMMD3
hsa-miR-34b	miRanda	miRNA_target	10	22649101	22649123	+	.	16.1778	0.0115261	ENST00000376776	COMMD3
hsa-miR-34b	miRanda	miRNA_target	10	25237245	25237267	-	.	16.9697	0.00402034	ENST00000376376	PRTFDC1
hsa-miR-34b	miRanda	miRNA_target	10	25237380	25237403	-	.	15.499	0.00402034	ENST00000376376	PRTFDC1
hsa-miR-34b	miRanda	miRNA_target	10	27526257	27526281	-	.	16.1778	0.0231571	ENST00000375889	ACBD5
hsa-miR-34b	miRanda	miRNA_target	10	29787035	29787057	-	.	16.2674	0.00355343	ENST00000375400	SVIL
hsa-miR-34b	miRanda	miRNA_target	10	29786898	29786920	-	.	15.7622	0.00355343	ENST00000375400	SVIL
hsa-miR-34b	miRanda	miRNA_target	10	32903447	32903470	+	.	17.6485	0.00856748	ENST00000355620	C10orf68
hsa-miR-34b	miRanda	miRNA_target	10	32903447	32903470	+	.	17.6485	0.00856748	ENST00000375046	C10orf68
hsa-miR-34b	miRanda	miRNA_target	10	38719783	38719806	-	.	16.8566	0.0188738	ENST00000327086	Q5W160_HUMAN
hsa-miR-34b	miRanda	miRNA_target	10	44815511	44815531	-	.	16.5801	0.0171179	ENST00000359399	CJ025_HUMAN
hsa-miR-34b	miRanda	miRNA_target	10	53746830	53746851	+	.	16.1407	0.0231818	ENST00000224974	DKK1
hsa-miR-34b	miRanda	miRNA_target	10	68606016	68606037	-	.	16.1222	0.0458306	ENST00000327748	CTNNA3
hsa-miR-34b	miRanda	miRNA_target	10	70831325	70831347	+	.	16.1066	0.00268025	ENST00000360289	HK1
hsa-miR-34b	miRanda	miRNA_target	10	70831325	70831347	+	.	16.1	0.00271646	ENST00000359426	HK1
hsa-miR-34b	miRanda	miRNA_target	10	71862202	71862224	-	.	16.7245	0.00168903	ENST00000287139	NODAL
hsa-miR-34b	miRanda	miRNA_target	10	72027416	72027439	-	.	15.7175	0.00129204	ENST00000373209	PRF1
hsa-miR-34b	miRanda	miRNA_target	10	74316533	74316556	+	.	15.4635	0.000282423	ENST00000373053	CCDC109A
hsa-miR-34b	miRanda	miRNA_target	10	74678777	74678799	+	.	17.8345	0.000345267	ENST00000372937
hsa-miR-34b	miRanda	miRNA_target	10	75213335	75213355	+	.	16.4915	0.00382257	ENST00000372833	CHCH1_HUMAN
hsa-miR-34b	miRanda	miRNA_target	10	75213305	75213328	+	.	15.5214	0.00382257	ENST00000372833	CHCH1_HUMAN
hsa-miR-34b	miRanda	miRNA_target	10	79066075	79066096	-	.	17.0852	0.0161456	ENST00000354353	KCNMA1
hsa-miR-34b	miRanda	miRNA_target	10	88941157	88941178	+	.	16.131	0.0454005	ENST00000298786	FAM35A
hsa-miR-34b	miRanda	miRNA_target	10	89497232	89497255	+	.	16.8424	0.0211587	ENST00000371981	PAPSS2
hsa-miR-34b	miRanda	miRNA_target	10	89497232	89497255	+	.	16.8443	0.0211144	ENST00000361175	PAPSS2
hsa-miR-34b	miRanda	miRNA_target	10	90571067	90571089	-	.	15.5891	0.0064577	ENST00000371930	ANKRD22
hsa-miR-34b	miRanda	miRNA_target	10	91179400	91179422	-	.	15.8707	0.0450526	ENST00000371790	SLC16A12
hsa-miR-34b	miRanda	miRNA_target	10	96083671	96083693	-	.	16.4115	0.00403867	ENST00000371361	NOC3L
hsa-miR-34b	miRanda	miRNA_target	10	96083671	96083693	-	.	16.4219	0.0331652	ENST00000312505	NOC3L
hsa-miR-34b	miRanda	miRNA_target	10	97941530	97941552	-	.	16.1778	0.0146149	ENST00000371181	BLNK
hsa-miR-34b	miRanda	miRNA_target	10	97941530	97941552	-	.	16.1778	0.0441372	ENST00000224337	BLNK
hsa-miR-34b	miRanda	miRNA_target	10	98088263	98088285	+	.	17.7367	0.00779503	ENST00000224424	DNTT
hsa-miR-34b	miRanda	miRNA_target	10	99182675	99182699	+	.	16.6724	0.000809103	ENST00000334828	PGAM1
hsa-miR-34b	miRanda	miRNA_target	10	99182675	99182699	+	.	16.6982	0.000766744	ENST00000305061	PGAM1
hsa-miR-34b	miRanda	miRNA_target	10	99207041	99207063	+	.	15.9088	0.0016874	ENST00000352634	ZDHHC16
hsa-miR-34b	miRanda	miRNA_target	10	99207041	99207063	+	.	15.916	0.000266695	ENST00000370854	ZDHHC16
hsa-miR-34b	miRanda	miRNA_target	10	99207041	99207063	+	.	15.9124	0.0016745	ENST00000351852	ZDHHC16
hsa-miR-34b	miRanda	miRNA_target	10	99207041	99207063	+	.	15.9378	0.00158599	ENST00000370846	ZDHHC16
hsa-miR-34b	miRanda	miRNA_target	10	99207041	99207063	+	.	15.9017	0.00171339	ENST00000360873	ZDHHC16
hsa-miR-34b	miRanda	miRNA_target	10	99208336	99208360	-	.	16.2546	6.39643e-06	ENST00000370782	MMS19L
hsa-miR-34b	miRanda	miRNA_target	10	99208336	99208360	-	.	16.2644	0.0393306	ENST00000304900	MMS19L
hsa-miR-34b	miRanda	miRNA_target	10	99361976	99361998	+	.	16.2485	0.0400129	ENST00000370646	C10orf65
hsa-miR-34b	miRanda	miRNA_target	10	99361976	99361998	+	.	16.26	0.0395196	ENST00000285603	C10orf65
hsa-miR-34b	miRanda	miRNA_target	10	99340627	99340649	+	.	17.5975	0.00911013	ENST00000370640	NP_001009997.1
hsa-miR-34b	miRanda	miRNA_target	10	99615223	99615245	-	.	15.5546	0.00693351	ENST00000370597	CRTAC1
hsa-miR-34b	miRanda	miRNA_target	10	101901602	101901623	-	.	18.7364	0.00254077	ENST00000370408	CHUK
hsa-miR-34b	miRanda	miRNA_target	10	102038087	102038110	-	.	16.7435	0.00353459	ENST00000318222	PKD2L1
hsa-miR-34b	miRanda	miRNA_target	10	102038087	102038110	-	.	16.7435	0.0233415	ENST00000353274	PKD2L1
hsa-miR-34b	miRanda	miRNA_target	10	102038087	102038110	-	.	16.7435	0.0233415	ENST00000370362	PKD2L1
hsa-miR-34b	miRanda	miRNA_target	10	102757170	102757192	+	.	15.4418	0.0126365	ENST00000370223	LZTS2_HUMAN
hsa-miR-34b	miRanda	miRNA_target	10	120889133	120889155	-	.	16.5116	0.0300812	ENST00000369131	SFXN4_HUMAN
hsa-miR-34b	miRanda	miRNA_target	10	120889133	120889155	-	.	16.5116	0.000192555	ENST00000369129	SFXN4_HUMAN
hsa-miR-34b	miRanda	miRNA_target	10	125495193	125495215	-	.	16.0629	0.00238484	ENST00000241305	CPXM2
hsa-miR-34b	miRanda	miRNA_target	10	127445163	127445185	-	.	16.0647	0.0487427	ENST00000368808	MMP21
hsa-miR-34b	miRanda	miRNA_target	10	127445163	127445185	-	.	16.0647	0.0487427	ENST00000284684	MMP21
hsa-miR-34b	miRanda	miRNA_target	20	158494	158517	+	.	17.0828	0.0161883	ENST00000246105	DEFB129
hsa-miR-34b	miRanda	miRNA_target	20	158494	158517	+	.	17.0828	0.0161883	ENST00000382379	DEFB129
hsa-miR-34b	miRanda	miRNA_target	20	1300682	1300704	-	.	16.2072	0.0175327	ENST00000381715	FKBP1A
hsa-miR-34b	miRanda	miRNA_target	20	2587101	2587123	-	.	15.499	0.000491631	ENST00000380865	IDH3B
hsa-miR-34b	miRanda	miRNA_target	20	3157720	3157742	-	.	17.1182	0.0155631	ENST00000380049	SLC4A11
hsa-miR-34b	miRanda	miRNA_target	20	4116168	4116190	+	.	16.314	0.00701316	ENST00000305958	SMOX
hsa-miR-34b	miRanda	miRNA_target	20	4116168	4116190	+	.	16.3198	0.0370444	ENST00000245963	SMOX
hsa-miR-34b	miRanda	miRNA_target	20	5853933	5853953	+	.	16.5569	0.0126601	ENST00000378961	CHGB
hsa-miR-34b	miRanda	miRNA_target	20	5853933	5853953	+	.	16.581	0.0282839	ENST00000203005	CHGB
hsa-miR-34b	miRanda	miRNA_target	20	21318111	21318133	+	.	16.1202	0.0319427	ENST00000377191	XRN2
hsa-miR-34b	miRanda	miRNA_target	20	21318111	21318133	+	.	16.113	0.0462884	ENST00000262489	XRN2
hsa-miR-34b	miRanda	miRNA_target	20	21684064	21684086	+	.	16.6303	0.0264225	ENST00000321137	RPL41
hsa-miR-34b	miRanda	miRNA_target	20	24594927	24594949	+	.	16.3928	0.0348269	ENST00000376862	C20orf39
hsa-miR-34b	miRanda	miRNA_target	20	29428794	29428816	-	.	16.5172	0.0298974	ENST00000376319	DEFB119
hsa-miR-34b	miRanda	miRNA_target	20	29428794	29428816	-	.	16.5172	0.0298974	ENST00000339144	DEFB119
hsa-miR-34b	miRanda	miRNA_target	20	29657856	29657878	+	.	15.4716	0.00211257	ENST00000376112	ID1
hsa-miR-34b	miRanda	miRNA_target	20	29899452	29899477	-	.	16.2632	0.039383	ENST00000278979	DUSP15
hsa-miR-34b	miRanda	miRNA_target	20	29912533	29912554	-	.	16.4041	0.0338131	ENST00000339738	DUSP15
hsa-miR-34b	miRanda	miRNA_target	20	30423769	30423791	+	.	16.2886	0.0383193	ENST00000375689	ASXL1
hsa-miR-34b	miRanda	miRNA_target	20	31410444	31410465	-	.	16.9697	0.0033419	ENST00000375351	CDK5RAP1
hsa-miR-34b	miRanda	miRNA_target	20	31410444	31410465	-	.	16.9697	0.0033419	ENST00000357886	CDK5RAP1
hsa-miR-34b	miRanda	miRNA_target	20	33484733	33484755	-	.	17.0065	0.00795696	ENST00000374372	GDF5
hsa-miR-34b	miRanda	miRNA_target	20	33484733	33484755	-	.	17.0193	0.0173766	ENST00000246185	GDF5
hsa-miR-34b	miRanda	miRNA_target	20	33563113	33563135	+	.	16.2392	0.041253	ENST00000358645	CEP250
hsa-miR-34b	miRanda	miRNA_target	20	33563113	33563135	+	.	16.2496	0.040784	ENST00000356095	CEP250
hsa-miR-34b	miRanda	miRNA_target	20	36045044	36045066	-	.	16.9368	0.00387609	ENST00000340335	KIAA0406
hsa-miR-34b	miRanda	miRNA_target	20	36045116	36045141	-	.	15.8441	0.00387609	ENST00000340335	KIAA0406
hsa-miR-34b	miRanda	miRNA_target	20	36153305	36153328	+	.	16.1134	0.0462656	ENST00000217394	C20orf77
hsa-miR-34b	miRanda	miRNA_target	20	42491958	42491981	+	.	15.6843	1.1217e-05	ENST00000338692	HNF4A
hsa-miR-34b	miRanda	miRNA_target	20	42514107	42514130	-	.	18.2142	0.00455478	ENST00000306731	CT062_HUMAN
hsa-miR-34b	miRanda	miRNA_target	20	42523912	42523936	-	.	16.0647	0.0487427	ENST00000372910	CT062_HUMAN
hsa-miR-34b	miRanda	miRNA_target	20	42789571	42789592	+	.	16.6701	0.00162359	ENST00000372868	WISP2
hsa-miR-34b	miRanda	miRNA_target	20	42789571	42789592	+	.	17.3296	0.00296828	ENST00000372865	WISP2
hsa-miR-34b	miRanda	miRNA_target	20	42789514	42789524	+	.	15.5522	0.00296828	ENST00000372865	WISP2
hsa-miR-34b	miRanda	miRNA_target	20	42789571	42789592	+	.	17.335	0.00294855	ENST00000372864	WISP2
hsa-miR-34b	miRanda	miRNA_target	20	42789514	42789524	+	.	15.5571	0.00294855	ENST00000372864	WISP2
hsa-miR-34b	miRanda	miRNA_target	20	42813008	42813031	+	.	17.196	0.014269	ENST00000372861	KCNK15
hsa-miR-34b	miRanda	miRNA_target	20	42813008	42813031	+	.	17.196	0.014269	ENST00000244085	KCNK15
hsa-miR-34b	miRanda	miRNA_target	20	43238539	43238561	+	.	15.6121	0.00127696	ENST00000243924	PI3
hsa-miR-34b	miRanda	miRNA_target	20	43238539	43238561	+	.	15.6121	0.00316269	ENST00000372784	PI3
hsa-miR-34b	miRanda	miRNA_target	20	43429894	43429917	+	.	16.5915	0.021451	ENST00000372727	SYS1_HUMAN
hsa-miR-34b	miRanda	miRNA_target	20	43429894	43429917	+	.	16.5203	0.0302507	ENST00000243918	SYS1_HUMAN
hsa-miR-34b	miRanda	miRNA_target	20	43472453	43472475	+	.	15.8265	0.00398245	ENST00000372723	DBNDD2
hsa-miR-34b	miRanda	miRNA_target	20	43472453	43472475	+	.	15.8447	0.00383501	ENST00000244071	DBNDD2
hsa-miR-34b	miRanda	miRNA_target	20	43670097	43670119	-	.	16.4041	0.0338131	ENST00000326000	WFDC9
hsa-miR-34b	miRanda	miRNA_target	20	47339147	47339169	+	.	16.4041	0.0338131	ENST00000326677	Q5QHF1_HUMAN
hsa-miR-34b	miRanda	miRNA_target	20	47339147	47339169	+	.	16.0578	0.049103	ENST00000371743	Q5QHF1_HUMAN
hsa-miR-34b	miRanda	miRNA_target	20	55179333	55179354	-	.	17.0867	0.016119	ENST00000265624	BMP7
hsa-miR-34b	miRanda	miRNA_target	20	55386734	55386756	+	.	17.16	0.00528269	ENST00000217117	RAE1
hsa-miR-34b	miRanda	miRNA_target	20	57872194	57872215	-	.	16.6427	0.0183183	ENST00000371001	SYCP2
hsa-miR-34b	miRanda	miRNA_target	20	60223999	60224021	-	.	16.6314	0.0267457	ENST00000340177	HRH3
hsa-miR-34b	miRanda	miRNA_target	20	60317742	60317765	-	.	16.0647	1.45443e-05	ENST00000252999	LAMA5
hsa-miR-34b	miRanda	miRNA_target	20	61343904	61343926	+	.	15.9594	0.00151416	ENST00000370326	BIRC7
hsa-miR-34b	miRanda	miRNA_target	20	61670417	61670438	-	.	15.5713	0.00420132	ENST00000370082	PR285_HUMAN
hsa-miR-34b	miRanda	miRNA_target	20	61962181	61962203	-	.	16.2309	0.0407771	ENST00000300361	Q96F95_HUMAN
hsa-miR-34b	miRanda	miRNA_target	2	271893	271914	-	.	16.4128	0.0340659	ENST00000389719	NP_001002919.1
hsa-miR-34b	miRanda	miRNA_target	2	1525438	1525460	+	.	15.9515	5.97297e-05	ENST00000329066	TPO
hsa-miR-34b	miRanda	miRNA_target	2	1525336	1525357	+	.	15.7253	5.97297e-05	ENST00000329066	TPO
hsa-miR-34b	miRanda	miRNA_target	2	1525438	1525460	+	.	15.9515	0.0437119	ENST00000337415	TPO
hsa-miR-34b	miRanda	miRNA_target	2	1525438	1525460	+	.	15.9515	5.97297e-05	ENST00000382206	TPO
hsa-miR-34b	miRanda	miRNA_target	2	1525336	1525357	+	.	15.7253	5.97297e-05	ENST00000382206	TPO
hsa-miR-34b	miRanda	miRNA_target	2	3467684	3467707	+	.	16.0647	0.00260297	ENST00000304601	TTC15
hsa-miR-34b	miRanda	miRNA_target	2	10629266	10629288	-	.	17.5646	0.000381125	ENST00000295132	NOL10
hsa-miR-34b	miRanda	miRNA_target	2	10629266	10629288	-	.	17.5692	0.00708778	ENST00000263836	NOL10
hsa-miR-34b	miRanda	miRNA_target	2	11715820	11715842	-	.	15.7253	0.000338034	ENST00000306928	NTSR2
hsa-miR-34b	miRanda	miRNA_target	2	11716010	11716035	-	.	15.6121	0.000338034	ENST00000306928	NTSR2
hsa-miR-34b	miRanda	miRNA_target	2	15688534	15688556	+	.	15.9515	0.00112987	ENST00000381341	DDX1
hsa-miR-34b	miRanda	miRNA_target	2	16004237	16004259	+	.	15.498	0.0018449	ENST00000281043	MYCN
hsa-miR-34b	miRanda	miRNA_target	2	21078029	21078051	-	.	17.0764	0.00221906	ENST00000233242	APOB
hsa-miR-34b	miRanda	miRNA_target	2	24139663	24139685	+	.	17.9879	0.00110602	ENST00000380991	FKBP1B
hsa-miR-34b	miRanda	miRNA_target	2	24139850	24139873	+	.	16.1054	0.00110602	ENST00000380991	FKBP1B
hsa-miR-34b	miRanda	miRNA_target	2	24139663	24139685	+	.	18.4394	3.87466e-06	ENST00000380986	FKBP1B
hsa-miR-34b	miRanda	miRNA_target	2	24139850	24139873	+	.	16.5097	3.87466e-06	ENST00000380986	FKBP1B
hsa-miR-34b	miRanda	miRNA_target	2	24139663	24139685	+	.	16.0728	0.0212299	ENST00000238793	FKBP1B
hsa-miR-34b	miRanda	miRNA_target	2	24139663	24139685	+	.	16.0705	0.0212885	ENST00000380979	FKBP1B
hsa-miR-34b	miRanda	miRNA_target	2	24895607	24895628	-	.	15.6558	0.000535467	ENST00000380823	ADCY3
hsa-miR-34b	miRanda	miRNA_target	2	25237324	25237347	-	.	17.8748	0.000123271	ENST00000380794	POMC
hsa-miR-34b	miRanda	miRNA_target	2	25237324	25237347	-	.	17.8748	0.00665632	ENST00000264708	POMC
hsa-miR-34b	miRanda	miRNA_target	2	27178079	27178102	+	.	16.2066	0.0418621	ENST00000380286	KHK
hsa-miR-34b	miRanda	miRNA_target	2	27293485	27293507	+	.	15.9515	0.000254082	ENST00000380171	APR3_HUMAN
hsa-miR-34b	miRanda	miRNA_target	2	27383806	27383828	-	.	16.2909	0.00114226	ENST00000296099	UCN
hsa-miR-34b	miRanda	miRNA_target	2	27383806	27383828	-	.	16.2909	0.0101866	ENST00000380072	UCN
hsa-miR-34b	miRanda	miRNA_target	2	27453478	27453499	+	.	16.1763	0.0129136	ENST00000379967	SNX17
hsa-miR-34b	miRanda	miRNA_target	2	27453666	27453687	-	.	16.3198	0.0029206	ENST00000379956	ZNF513
hsa-miR-34b	miRanda	miRNA_target	2	27453666	27453687	-	.	16.3257	0.00288686	ENST00000323703	ZNF513
hsa-miR-34b	miRanda	miRNA_target	2	27658962	27658983	+	.	17.4222	0.00576419	ENST00000296105	C2orf16
hsa-miR-34b	miRanda	miRNA_target	2	27855946	27855969	+	.	17.4222	8.00012e-06	ENST00000359603	MRPL33
hsa-miR-34b	miRanda	miRNA_target	2	27855946	27855969	+	.	17.4222	0.00830119	ENST00000296102	MRPL33
hsa-miR-34b	miRanda	miRNA_target	2	27855946	27855969	+	.	17.4222	0.00830119	ENST00000379666	MRPL33
hsa-miR-34b	miRanda	miRNA_target	2	28414901	28414923	+	.	17.1949	0.0141852	ENST00000379632	BRE
hsa-miR-34b	miRanda	miRNA_target	2	28414901	28414923	+	.	17.6042	0.00904169	ENST00000342045	BRE
hsa-miR-34b	miRanda	miRNA_target	2	28414901	28414923	+	.	17.254	0.00016462	ENST00000344773	BRE
hsa-miR-34b	miRanda	miRNA_target	2	28926393	28926415	-	.	16.2066	0.0164842	ENST00000379566	NP_060380.2
hsa-miR-34b	miRanda	miRNA_target	2	28926393	28926415	-	.	16.2304	0.0408003	ENST00000306108	NP_060380.2
hsa-miR-34b	miRanda	miRNA_target	2	37061806	37061829	-	.	15.7116	5.72244e-05	ENST00000233099	NP_061897.1
hsa-miR-34b	miRanda	miRNA_target	2	42138555	42138578	+	.	15.4686	0.00262955	ENST00000294964	NP_612379.1
hsa-miR-34b	miRanda	miRNA_target	2	42847853	42847876	-	.	16.9283	0.00206075	ENST00000294973	HAAO
hsa-miR-34b	miRanda	miRNA_target	2	44401394	44401418	+	.	16.6303	0.00195419	ENST00000260649	SLC3A1
hsa-miR-34b	miRanda	miRNA_target	2	47467572	47467595	+	.	16.0842	0.0477333	ENST00000263735	TACSTD1
hsa-miR-34b	miRanda	miRNA_target	2	47888394	47888415	-	.	15.5813	0.00656187	ENST00000316377	FBX11_HUMAN
hsa-miR-34b	miRanda	miRNA_target	2	70889752	70889774	-	.	16.2018	0.0420759	ENST00000272367	CLEC4F
hsa-miR-34b	miRanda	miRNA_target	2	73371599	73371621	-	.	16.9876	0.0082636	ENST00000258092	EGR4
hsa-miR-34b	miRanda	miRNA_target	2	75013601	75013623	+	.	16.1978	0.0422603	ENST00000377469	Q6ZU62_HUMAN
hsa-miR-34b	miRanda	miRNA_target	2	86922817	86922838	-	.	17.223	0.0137499	ENST00000337868	CD8B
hsa-miR-34b	miRanda	miRNA_target	2	95320133	95320156	+	.	15.7259	0.00486126	ENST00000317668	PROM2
hsa-miR-34b	miRanda	miRNA_target	2	96582009	96582031	+	.	15.8359	0.000509927	ENST00000357485	NP_997646.1
hsa-miR-34b	miRanda	miRNA_target	2	96624747	96624769	-	.	15.9271	0.00318363	ENST00000354204	NP_060461.3
hsa-miR-34b	miRanda	miRNA_target	2	97722640	97722662	+	.	17.6136	0.000439227	ENST00000264972	ZAP70
hsa-miR-34b	miRanda	miRNA_target	2	98380264	98380285	+	.	17.2038	0.00361251	ENST00000376941	CNGA3
hsa-miR-34b	miRanda	miRNA_target	2	99179800	99179823	+	.	16.1578	0.000878036	ENST00000308644	MRPL30
hsa-miR-34b	miRanda	miRNA_target	2	99302042	99302063	-	.	16.549	4.40607e-05	ENST00000264255	TXNDC9
hsa-miR-34b	miRanda	miRNA_target	2	99302122	99302142	-	.	15.8204	4.40607e-05	ENST00000264255	TXNDC9
hsa-miR-34b	miRanda	miRNA_target	2	101404524	101404547	-	.	17.3371	0.0033467	ENST00000376826	Q6ZNB4_HUMAN
hsa-miR-34b	miRanda	miRNA_target	2	106489931	106489952	+	.	17.223	0.0137499	ENST00000303432
hsa-miR-34b	miRanda	miRNA_target	2	113216595	113216617	+	.	15.4556	0.00848817	ENST00000327581	NT5DC4
hsa-miR-34b	miRanda	miRNA_target	2	113304274	113304298	-	.	15.6281	0.00639987	ENST00000263341	IL1B
hsa-miR-34b	miRanda	miRNA_target	2	114073174	114073196	-	.	17.3091	0.00641725	ENST00000295199	Q9BSF9_HUMAN
hsa-miR-34b	miRanda	miRNA_target	2	122201548	122201571	-	.	16.4372	1.16683e-05	ENST00000285814	MKI67IP
hsa-miR-34b	miRanda	miRNA_target	2	125388507	125388529	+	.	17.3368	2.87196e-06	ENST00000285362	CNTNAP5
hsa-miR-34b	miRanda	miRNA_target	2	128177616	128177638	+	.	15.7408	0.00484006	ENST00000310981	SFT2D3
hsa-miR-34b	miRanda	miRNA_target	2	130812881	130812903	-	.	17.6397	0.0086521	ENST00000259229	NP_115733.2
hsa-miR-34b	miRanda	miRNA_target	2	131239013	131239035	+	.	16.3139	0.0372838	ENST00000321420	NP_689911.1
hsa-miR-34b	miRanda	miRNA_target	2	132007580	132007605	+	.	15.499	0.000684887	ENST00000295171	CCDC74A
hsa-miR-34b	miRanda	miRNA_target	2	153325824	153325846	+	.	15.694	0.026694	ENST00000326446	ARL6IP6
hsa-miR-34b	miRanda	miRNA_target	2	159380596	159380617	+	.	16.0647	0.0487427	ENST00000309950	NP_001017920.1
hsa-miR-34b	miRanda	miRNA_target	2	168519798	168519820	-	.	15.8169	0.000853148	ENST00000355999	STK39
hsa-miR-34b	miRanda	miRNA_target	2	172349933	172349956	-	.	16.1952	0.00387013	ENST00000263812	SLC25A12
hsa-miR-34b	miRanda	miRNA_target	2	175372003	175372025	-	.	15.5626	0.0146111	ENST00000295497	CHN1
hsa-miR-34b	miRanda	miRNA_target	2	187082104	187082126	+	.	16.3146	0.00313494	ENST00000337859	NP_060941.1
hsa-miR-34b	miRanda	miRNA_target	2	187082104	187082126	+	.	16.2083	0.0417836	ENST00000360858	NP_060941.1
hsa-miR-34b	miRanda	miRNA_target	2	202434226	202434250	+	.	16.1985	0.0431454	ENST00000374598	ALS2CR7
hsa-miR-34b	miRanda	miRNA_target	2	219023900	219023923	+	.	16.0459	0.0497292	ENST00000248444	VIL1
hsa-miR-34b	miRanda	miRNA_target	2	219166551	219166573	+	.	16.5172	0.0203796	ENST00000295701	RQCD1
hsa-miR-34b	miRanda	miRNA_target	2	219395634	219395655	-	.	16.1708	0.00105177	ENST00000233944	PRKAG3
hsa-miR-34b	miRanda	miRNA_target	2	219734751	219734773	-	.	15.9358	0.00459802	ENST00000295738	SLC23A3
hsa-miR-34b	miRanda	miRNA_target	2	219809561	219809583	+	.	16.2909	0.000669736	ENST00000323348	ANKZF1
hsa-miR-34b	miRanda	miRNA_target	2	220079797	220079820	+	.	16.6303	0.0264225	ENST00000373924	GMPPA
hsa-miR-34b	miRanda	miRNA_target	2	220079797	220079820	+	.	16.6303	0.0264225	ENST00000313597	GMPPA
hsa-miR-34b	miRanda	miRNA_target	2	220079797	220079820	+	.	16.6303	0.0264225	ENST00000373914	GMPPA
hsa-miR-34b	miRanda	miRNA_target	2	224170020	224170040	-	.	15.8804	3.2002e-05	ENST00000305409	SCG2
hsa-miR-34b	miRanda	miRNA_target	2	227930083	227930108	+	.	16.4041	0.00388826	ENST00000353339	C2orf33
hsa-miR-34b	miRanda	miRNA_target	2	232497399	232497421	-	.	16.339	0.00143177	ENST00000295440	NPPC
hsa-miR-34b	miRanda	miRNA_target	2	234406651	234406674	+	.	15.8384	0.00316355	ENST00000327506	Q8IUR1_HUMAN
hsa-miR-34b	miRanda	miRNA_target	2	236739131	236739153	-	.	17.5354	0.00105602	ENST00000306318	GBX2
hsa-miR-34b	miRanda	miRNA_target	2	238741012	238741033	+	.	15.4659	0.00428924	ENST00000357303	Q4G127_HUMAN
hsa-miR-34b	miRanda	miRNA_target	2	241219007	241219029	+	.	15.6923	0.000673596	ENST00000373311	GPR35
hsa-miR-34b	miRanda	miRNA_target	15	33450731	33450754	-	.	15.5909	0.0488496	ENST00000256538	ATPBD4
hsa-miR-34b	miRanda	miRNA_target	15	38895045	38895067	-	.	16.7435	6.55156e-05	ENST00000299174	PPP1R14D
hsa-miR-34b	miRanda	miRNA_target	15	39388770	39388790	-	.	15.6763	0.00872044	ENST00000220514	OIP5
hsa-miR-34b	miRanda	miRNA_target	15	39975276	39975298	+	.	16.8485	0.0210165	ENST00000309874	Q8TCB4_HUMAN
hsa-miR-34b	miRanda	miRNA_target	15	40290799	40290821	-	.	15.7273	0.000337504	ENST00000249651	TMEM87A
hsa-miR-34b	miRanda	miRNA_target	15	41274582	41274604	+	.	15.6831	3.31861e-05	ENST00000300213	CCNDBP1
hsa-miR-34b	miRanda	miRNA_target	15	41850860	41850882	+	.	15.8415	0.000216623	ENST00000300289	PDIA3
hsa-miR-34b	miRanda	miRNA_target	15	41850860	41850882	+	.	15.8868	0.0150201	ENST00000381533	PDIA3
hsa-miR-34b	miRanda	miRNA_target	15	46316589	46316611	+	.	15.6121	0.00316269	ENST00000330289	SLC12A1
hsa-miR-34b	miRanda	miRNA_target	15	46817571	46817593	-	.	15.8926	1.58545e-05	ENST00000380950	CEP152
hsa-miR-34b	miRanda	miRNA_target	15	50187551	50187573	-	.	15.4847	0.0080004	ENST00000260442	BCL2L10
hsa-miR-34b	miRanda	miRNA_target	15	53435015	53435037	+	.	16.9697	5.63991e-06	ENST00000164305	PIGB
hsa-miR-34b	miRanda	miRNA_target	15	53497459	53497481	-	.	16.0647	0.0487427	ENST00000380679	DYX1C1
hsa-miR-34b	miRanda	miRNA_target	15	57175790	57175811	+	.	16.1919	0.0344529	ENST00000380504	RNF111
hsa-miR-34b	miRanda	miRNA_target	15	58426963	58426983	-	.	16.7784	0.022718	ENST00000356292	ANXA2
hsa-miR-34b	miRanda	miRNA_target	15	62767653	62767675	-	.	15.5469	0.00704385	ENST00000326005	OAZ2
hsa-miR-34b	miRanda	miRNA_target	15	63042458	63042480	-	.	15.4424	0.0010719	ENST00000204566	SPG21
hsa-miR-34b	miRanda	miRNA_target	15	63658369	63658391	-	.	16.7358	0.000596103	ENST00000313182	C15orf44
hsa-miR-34b	miRanda	miRNA_target	15	65886274	65886296	+	.	16.0676	0.0485899	ENST00000178640	MP2K5_HUMAN
hsa-miR-34b	miRanda	miRNA_target	15	68930921	68930943	-	.	16.2909	0.0382211	ENST00000344870	LARP6
hsa-miR-34b	miRanda	miRNA_target	15	70663020	70663043	+	.	15.5691	0.00167952	ENST00000379887	ARIH1
hsa-miR-34b	miRanda	miRNA_target	15	72255767	72255789	+	.	16.2501	2.33048e-05	ENST00000249842	ISLR
hsa-miR-34b	miRanda	miRNA_target	15	72255737	72255758	+	.	15.4273	2.33048e-05	ENST00000249842	ISLR
hsa-miR-34b	miRanda	miRNA_target	15	72525435	72525457	-	.	16.5172	0.0115261	ENST00000361351	UBL7_HUMAN
hsa-miR-34b	miRanda	miRNA_target	15	73128816	73128838	+	.	15.8015	0.00628291	ENST00000342932	PPCDC
hsa-miR-34b	miRanda	miRNA_target	15	86803774	86803796	-	.	16.2909	0.00020408	ENST00000312475	MRPL46
hsa-miR-34b	miRanda	miRNA_target	15	87660977	87660985	-	.	16.067	0.000307613	ENST00000268124	POLG
hsa-miR-34b	miRanda	miRNA_target	15	88087847	88087869	+	.	16.9697	0.00764798	ENST00000268130	NP_064597.1
hsa-miR-34b	miRanda	miRNA_target	15	88094295	88094317	-	.	16.4041	0.00316269	ENST00000300057	MESP1
hsa-miR-34b	miRanda	miRNA_target	15	88094151	88094173	-	.	15.6121	0.00316269	ENST00000300057	MESP1
hsa-miR-34b	miRanda	miRNA_target	15	89239897	89239918	+	.	15.6121	0.00104486	ENST00000328850	FES
hsa-miR-34b	miRanda	miRNA_target	15	89298126	89298148	+	.	16.4367	0.0007628	ENST00000268159	UNC45A
hsa-miR-34b	miRanda	miRNA_target	15	90507659	90507681	+	.	15.9783	0.00155245	ENST00000318445	SLCO3A1
hsa-miR-34b	miRanda	miRNA_target	15	98987865	98987889	+	.	16.5172	0.0303534	ENST00000343276	ASB7
hsa-miR-34b	miRanda	miRNA_target	Y	20143410	20143432	-	.	17.0801	0.0162376	ENST00000298070	NR_001541.1
hsa-miR-34b	miRanda	miRNA_target	6	296116	296138	+	.	16.3315	0.0118546	ENST00000344450	DUSP22
hsa-miR-34b	miRanda	miRNA_target	6	296116	296138	+	.	16.3024	0.0144481	ENST00000381038	DUSP22
hsa-miR-34b	miRanda	miRNA_target	6	4003720	4003742	+	.	16.1561	0.0451993	ENST00000380194	PRPF4B
hsa-miR-34b	miRanda	miRNA_target	6	5943489	5943511	-	.	15.6391	0.0138633	ENST00000379973	NRN1
hsa-miR-34b	miRanda	miRNA_target	6	5943489	5943511	-	.	15.6442	0.0183809	ENST00000244766	NRN1
hsa-miR-34b	miRanda	miRNA_target	6	7362769	7362792	+	.	16.544	0.0290369	ENST00000379834	RIOK1
hsa-miR-34b	miRanda	miRNA_target	6	7362769	7362792	+	.	16.55	0.00865198	ENST00000264874	RIOK1
hsa-miR-34b	miRanda	miRNA_target	6	7825970	7825994	+	.	16.1079	0.0465418	ENST00000379778	BMP6
hsa-miR-34b	miRanda	miRNA_target	6	11308912	11308934	-	.	16.2377	0.00161878	ENST00000379433	NEDD9
hsa-miR-34b	miRanda	miRNA_target	6	11308951	11308973	-	.	16.133	0.00161878	ENST00000379433	NEDD9
hsa-miR-34b	miRanda	miRNA_target	6	11308912	11308934	-	.	16.2405	0.00160914	ENST00000379431	NEDD9
hsa-miR-34b	miRanda	miRNA_target	6	11308951	11308973	-	.	16.1358	0.00160914	ENST00000379431	NEDD9
hsa-miR-34b	miRanda	miRNA_target	6	13713679	13713700	+	.	15.984	0.00330357	ENST00000379262	SIRT5
hsa-miR-34b	miRanda	miRNA_target	6	13713384	13713404	+	.	15.6898	0.00330357	ENST00000379262	SIRT5
hsa-miR-34b	miRanda	miRNA_target	6	13713679	13713700	+	.	15.9881	0.00327604	ENST00000262080	SIRT5
hsa-miR-34b	miRanda	miRNA_target	6	13713384	13713404	+	.	15.6938	0.00327604	ENST00000262080	SIRT5
hsa-miR-34b	miRanda	miRNA_target	6	21339344	21339368	+	.	15.8927	0.000430541	ENST00000274695	CDKAL1
hsa-miR-34b	miRanda	miRNA_target	6	24531463	24531483	+	.	17.8732	0.000850639	ENST00000378353	MRS2L
hsa-miR-34b	miRanda	miRNA_target	6	26232908	26232930	+	.	17.7616	0.00336903	ENST00000377791	HIST1H2AC
hsa-miR-34b	miRanda	miRNA_target	6	26377539	26377561	-	.	17.0892	0.00781051	ENST00000321285	HIST1H3G
hsa-miR-34b	miRanda	miRNA_target	6	26389697	26389719	-	.	15.6188	0.000270478	ENST00000289352	HIST1H4D
hsa-miR-34b	miRanda	miRNA_target	6	27526965	27526987	-	.	16.1828	0.042944	ENST00000211936	ZNF184
hsa-miR-34b	miRanda	miRNA_target	6	27526965	27526987	-	.	16.4242	0.0330808	ENST00000377419	ZNF184
hsa-miR-34b	miRanda	miRNA_target	6	28309204	28309227	+	.	17.5091	0.0100059	ENST00000252207	ZNF193
hsa-miR-34b	miRanda	miRNA_target	6	28309204	28309227	+	.	17.5354	0.0033419	ENST00000377301	ZNF193
hsa-miR-34b	miRanda	miRNA_target	6	29539856	29539878	+	.	15.6112	0.00316917	ENST00000377130	OR2H1
hsa-miR-34b	miRanda	miRNA_target	6	30051142	30051164	+	.	17.5296	0.00978095	ENST00000376800	HCG9
hsa-miR-34b	miRanda	miRNA_target	6	30051142	30051164	+	.	17.5658	0.00939461	ENST00000376798	HCG9
hsa-miR-34b	miRanda	miRNA_target	6	30676475	30676498	-	.	15.7368	0.029664	ENST00000376511	PPP1R10
hsa-miR-34b	miRanda	miRNA_target	6	31665134	31665293	-	.	15.7253	0.00249267	ENST00000376069	NCR3
hsa-miR-34b	miRanda	miRNA_target	6	32021280	32021302	+	.	15.9651	0.00189977	ENST00000375510	C2
hsa-miR-34b	miRanda	miRNA_target	6	32021280	32021302	+	.	15.9822	0.00183338	ENST00000375502	C2
hsa-miR-34b	miRanda	miRNA_target	6	33326265	33326287	-	.	16.0378	0.00203398	ENST00000293739	VPS52
hsa-miR-34b	miRanda	miRNA_target	6	33326178	33326201	-	.	16.0378	0.00203398	ENST00000293739	VPS52
hsa-miR-34b	miRanda	miRNA_target	6	33326265	33326287	-	.	16.0558	0.00195982	ENST00000374638	VPS52
hsa-miR-34b	miRanda	miRNA_target	6	33326178	33326201	-	.	16.0558	0.00195982	ENST00000374638	VPS52
hsa-miR-34b	miRanda	miRNA_target	6	33773336	33773357	-	.	16.1778	0.00316355	ENST00000374231	C6orf125
hsa-miR-34b	miRanda	miRNA_target	6	33773336	33773357	-	.	16.1778	0.00316355	ENST00000259821	C6orf125
hsa-miR-34b	miRanda	miRNA_target	6	34664260	34664281	-	.	15.7373	0.0452676	ENST00000374026	C6orf106
hsa-miR-34b	miRanda	miRNA_target	6	34664260	34664281	-	.	15.7404	0.0451096	ENST00000357031	C6orf106
hsa-miR-34b	miRanda	miRNA_target	6	35371127	35371148	+	.	16.8499	0.0207636	ENST00000229405	ZNF76_HUMAN
hsa-miR-34b	miRanda	miRNA_target	6	35573950	35573974	-	.	16.3336	0.0325237	ENST00000373892	TULP1
hsa-miR-34b	miRanda	miRNA_target	6	37000184	37000209	+	.	16.2789	0.00412095	ENST00000359359	C6orf89
hsa-miR-34b	miRanda	miRNA_target	6	37040375	37040398	+	.	16.2571	0.0116465	ENST00000373674	PI16
hsa-miR-34b	miRanda	miRNA_target	6	37040375	37040398	+	.	16.2646	0.0216473	ENST00000297048	PI16
hsa-miR-34b	miRanda	miRNA_target	6	41140094	41140116	+	.	16.004	0.0123928	ENST00000244669	APOBEC2
hsa-miR-34b	miRanda	miRNA_target	6	41223779	41223806	-	.	16.486	0.0309315	ENST00000373127	TREML1
hsa-miR-34b	miRanda	miRNA_target	6	41234349	41234370	-	.	16.0647	0.034838	ENST00000373113	TREM2
hsa-miR-34b	miRanda	miRNA_target	6	42303986	42304009	-	.	18.2142	0.00456518	ENST00000297221	TRERF1
hsa-miR-34b	miRanda	miRNA_target	6	43019196	43019218	+	.	17.9418	0.00619555	ENST00000336842	TNRC5
hsa-miR-34b	miRanda	miRNA_target	6	43105045	43105067	+	.	15.7018	8.5951e-06	ENST00000244496	C6orf153
hsa-miR-34b	miRanda	miRNA_target	6	43150699	43150721	+	.	15.5725	0.0270196	ENST00000259708	KLC4_HUMAN
hsa-miR-34b	miRanda	miRNA_target	6	44309757	44309781	+	.	16.1828	0.000394628	ENST00000313248	SLC29A1
hsa-miR-34b	miRanda	miRNA_target	6	44309248	44309269	+	.	15.9713	0.000394628	ENST00000313248	SLC29A1
hsa-miR-34b	miRanda	miRNA_target	6	44309757	44309781	+	.	16.1921	0.00354073	ENST00000309316	SLC29A1
hsa-miR-34b	miRanda	miRNA_target	6	44309248	44309269	+	.	15.9805	0.00354073	ENST00000309316	SLC29A1
hsa-miR-34b	miRanda	miRNA_target	6	49568293	49568315	+	.	15.8757	0.0246008	ENST00000335783	CENPQ
hsa-miR-34b	miRanda	miRNA_target	6	73168926	73168947	+	.	16.3883	0.0350028	ENST00000370420	RIMS1
hsa-miR-34b	miRanda	miRNA_target	6	80808800	80808821	+	.	15.7684	0.00867199	ENST00000369798	TTK
hsa-miR-34b	miRanda	miRNA_target	6	80808800	80808821	+	.	15.7799	0.00855055	ENST00000230510	TTK
hsa-miR-34b	miRanda	miRNA_target	6	83935548	83935571	-	.	15.5949	0.000783539	ENST00000283977	PGM3
hsa-miR-34b	miRanda	miRNA_target	6	84856632	84856653	+	.	15.838	0.0149814	ENST00000257776	C6orf117
hsa-miR-34b	miRanda	miRNA_target	6	86444375	86444397	-	.	16.4041	0.0338131	ENST00000369588	NR_003038.1
hsa-miR-34b	miRanda	miRNA_target	6	87852041	87852063	-	.	16.0647	0.000262591	ENST00000369582	CGA
hsa-miR-34b	miRanda	miRNA_target	6	87851960	87851982	-	.	15.499	0.000262591	ENST00000369582	CGA
hsa-miR-34b	miRanda	miRNA_target	6	90698604	90698628	-	.	15.8673	0.000399884	ENST00000257749	BACH2
hsa-miR-34b	miRanda	miRNA_target	6	96141740	96141762	+	.	16.3715	0.00411579	ENST00000369293	MANEA
hsa-miR-34b	miRanda	miRNA_target	6	96141740	96141762	+	.	16.5628	0.00322675	ENST00000302130	MANEA
hsa-miR-34b	miRanda	miRNA_target	6	105282828	105282849	-	.	15.4473	0.000933583	ENST00000262903	NP_065822.1
hsa-miR-34b	miRanda	miRNA_target	6	110820143	110820164	-	.	15.4649	0.00429768	ENST00000257982	DDO
hsa-miR-34b	miRanda	miRNA_target	6	117976441	117976463	+	.	16.0229	0.00880528	ENST00000338728	DCBLD1
hsa-miR-34b	miRanda	miRNA_target	6	127560432	127560455	+	.	16.4041	0.0308318	ENST00000368317	RSPO3
hsa-miR-34b	miRanda	miRNA_target	6	128362837	128362857	-	.	16.0647	0.0487427	ENST00000368205	PTPRK
hsa-miR-34b	miRanda	miRNA_target	6	130545969	130545992	-	.	15.8926	0.0010469	ENST00000324172	SAMD3
hsa-miR-34b	miRanda	miRNA_target	6	130545902	130545925	-	.	15.5544	0.0010469	ENST00000324172	SAMD3
hsa-miR-34b	miRanda	miRNA_target	6	130545969	130545992	-	.	15.8984	0.00103868	ENST00000355902	SAMD3
hsa-miR-34b	miRanda	miRNA_target	6	130545902	130545925	-	.	15.5601	0.00103868	ENST00000355902	SAMD3
hsa-miR-34b	miRanda	miRNA_target	6	131937014	131937035	-	.	16.0662	0.0038895	ENST00000342838	CRSP3
hsa-miR-34b	miRanda	miRNA_target	6	131937014	131937035	-	.	16.0775	0.00380324	ENST00000354577	CRSP3
hsa-miR-34b	miRanda	miRNA_target	6	137276386	137276407	+	.	18.981	0.00192867	ENST00000318471	PEX7
hsa-miR-34b	miRanda	miRNA_target	6	139267803	139267820	-	.	16.1778	0.0179323	ENST00000367664	REPS1
hsa-miR-34b	miRanda	miRNA_target	6	139267803	139267820	-	.	16.1778	0.0179323	ENST00000306169	REPS1
hsa-miR-34b	miRanda	miRNA_target	6	139406104	139406126	+	.	15.7818	0.000404879	ENST00000367660	C6orf115
hsa-miR-34b	miRanda	miRNA_target	6	144303902	144303926	-	.	16.5556	0.00161397	ENST00000360537	PLAGL1
hsa-miR-34b	miRanda	miRNA_target	6	144303902	144303926	-	.	16.5586	0.024193	ENST00000325773	PLAGL1
hsa-miR-34b	miRanda	miRNA_target	6	147178090	147178116	+	.	16.5172	0.0298974	ENST00000367493	CF103_HUMAN
hsa-miR-34b	miRanda	miRNA_target	6	147178090	147178116	+	.	16.5172	0.0298974	ENST00000367490	CF103_HUMAN
hsa-miR-34b	miRanda	miRNA_target	6	147170467	147170486	+	.	16.5172	0.0298974	ENST00000367489	CF103_HUMAN
hsa-miR-34b	miRanda	miRNA_target	6	150311682	150311702	+	.	17.5201	0.0052506	ENST00000367351	ULBP2
hsa-miR-34b	miRanda	miRNA_target	6	150311682	150311702	+	.	17.5376	0.00514397	ENST00000253331	ULBP2
hsa-miR-34b	miRanda	miRNA_target	6	150381534	150381554	-	.	17.4891	0.00544497	ENST00000367341	RAET1L
hsa-miR-34b	miRanda	miRNA_target	6	150761958	150761980	+	.	16.896	0.011486	ENST00000367335	C6orf71
hsa-miR-34b	miRanda	miRNA_target	6	151464568	151464590	+	.	16.1373	0.0450938	ENST00000367321	MTHFD1L
hsa-miR-34b	miRanda	miRNA_target	6	151464568	151464590	+	.	16.1464	0.0446584	ENST00000265365	MTHFD1L
hsa-miR-34b	miRanda	miRNA_target	6	161094168	161094190	+	.	16.4041	0.00887875	ENST00000308192	PLG
hsa-miR-34b	miRanda	miRNA_target	6	161094168	161094190	+	.	16.4041	0.00295209	ENST00000241669	PLG
hsa-miR-34b	miRanda	miRNA_target	6	170433682	170433703	-	.	16.4941	2.3238e-07	ENST00000366756	DLL1
hsa-miR-34b	miRanda	miRNA_target	6	170433586	170433605	-	.	15.9755	2.3238e-07	ENST00000366756	DLL1
hsa-miR-34b	miRanda	miRNA_target	6	170433523	170433547	-	.	15.6643	2.3238e-07	ENST00000366756	DLL1
hsa-miR-34b	miRanda	miRNA_target	6	170433682	170433703	-	.	16.5122	6.86865e-05	ENST00000362073	DLL1
hsa-miR-34b	miRanda	miRNA_target	6	170433586	170433605	-	.	15.9929	6.86865e-05	ENST00000362073	DLL1
hsa-miR-34b	miRanda	miRNA_target	6	170433523	170433547	-	.	15.6814	6.86865e-05	ENST00000362073	DLL1
hsa-miR-34b	miRanda	miRNA_target	4	2486220	2486242	+	.	15.4365	0.00139164	ENST00000314289	RNF4
hsa-miR-34b	miRanda	miRNA_target	4	2902291	2902315	-	.	16.9697	0.000207897	ENST00000329687	NP_001111.2
hsa-miR-34b	miRanda	miRNA_target	4	4374016	4374038	+	.	15.6255	0.00620462	ENST00000337872	ZNF509
hsa-miR-34b	miRanda	miRNA_target	4	6106494	6106517	-	.	18.6667	0.000131886	ENST00000282924	JAKMIP1
hsa-miR-34b	miRanda	miRNA_target	4	6106425	6106450	-	.	16.1778	0.000131886	ENST00000282924	JAKMIP1
hsa-miR-34b	miRanda	miRNA_target	4	6106494	6106517	-	.	18.0104	0.00295246	ENST00000382631	JAKMIP1
hsa-miR-34b	miRanda	miRNA_target	4	6106425	6106450	-	.	15.609	0.00295246	ENST00000382631	JAKMIP1
hsa-miR-34b	miRanda	miRNA_target	4	6106494	6106517	-	.	18.6667	0.000945854	ENST00000382633	JAKMIP1
hsa-miR-34b	miRanda	miRNA_target	4	6106425	6106450	-	.	16.1778	0.000945854	ENST00000382633	JAKMIP1
hsa-miR-34b	miRanda	miRNA_target	4	6760823	6760845	-	.	16.3532	0.0357293	ENST00000343682	NP_689514.1
hsa-miR-34b	miRanda	miRNA_target	4	6760823	6760845	-	.	16.3639	0.0353189	ENST00000320848	NP_689514.1
hsa-miR-34b	miRanda	miRNA_target	4	15342822	15342843	+	.	16.2401	0.0403758	ENST00000382347	BST1
hsa-miR-34b	miRanda	miRNA_target	4	15342822	15342843	+	.	16.2457	0.0401346	ENST00000265016	BST1
hsa-miR-34b	miRanda	miRNA_target	4	17097412	17097434	-	.	16.645	0.000558756	ENST00000382282	QDPR
hsa-miR-34b	miRanda	miRNA_target	4	17097412	17097434	-	.	16.6497	0.025868	ENST00000281243	QDPR
hsa-miR-34b	miRanda	miRNA_target	4	30341598	30341618	+	.	17.0752	0.0163267	ENST00000361762	PCDH7_HUMAN
hsa-miR-34b	miRanda	miRNA_target	4	39922592	39922616	+	.	16.5522	0.0287762	ENST00000303700	RHOH
hsa-miR-34b	miRanda	miRNA_target	4	40512497	40512519	-	.	16.5398	0.0162511	ENST00000316212	APBB2
hsa-miR-34b	miRanda	miRNA_target	4	55996179	55996203	-	.	15.6529	0.00452473	ENST00000381322	CLOCK
hsa-miR-34b	miRanda	miRNA_target	4	57370836	57370858	-	.	15.8384	0.0316767	ENST00000381252	SPINK2
hsa-miR-34b	miRanda	miRNA_target	4	57370836	57370858	-	.	15.8384	0.0298809	ENST00000248701	SPINK2
hsa-miR-34b	miRanda	miRNA_target	4	71432991	71433013	+	.	16.5172	0.00196092	ENST00000339336	U689_HUMAN
hsa-miR-34b	miRanda	miRNA_target	4	71432780	71432803	+	.	15.8384	0.00196092	ENST00000339336	U689_HUMAN
hsa-miR-34b	miRanda	miRNA_target	4	71507369	71507393	+	.	16.5001	0.0309314	ENST00000322937	AMBN
hsa-miR-34b	miRanda	miRNA_target	4	75709260	75709283	+	.	15.8384	0.00378307	ENST00000380846	AREG
hsa-miR-34b	miRanda	miRNA_target	4	89583219	89583240	+	.	15.9504	0.0221121	ENST00000380265	HERC6
hsa-miR-34b	miRanda	miRNA_target	4	89583219	89583240	+	.	15.953	0.0220435	ENST00000264346	HERC6
hsa-miR-34b	miRanda	miRNA_target	4	90387609	90387631	-	.	16.1855	0.00785325	ENST00000333209	NP_938022.1
hsa-miR-34b	miRanda	miRNA_target	4	90866408	90866430	-	.	16.1461	0.0446723	ENST00000336904	SNCA
hsa-miR-34b	miRanda	miRNA_target	4	122808970	122808992	-	.	16.0236	1.98018e-05	ENST00000296511	ANXA5
hsa-miR-34b	miRanda	miRNA_target	4	122809021	122809043	-	.	15.5934	1.98018e-05	ENST00000296511	ANXA5
hsa-miR-34b	miRanda	miRNA_target	4	129061188	129061211	-	.	15.499	0.00776985	ENST00000296468	NP_689991.1
hsa-miR-34b	miRanda	miRNA_target	4	152432541	152432561	+	.	15.6017	0.00977937	ENST00000309632	NP_899231.1
hsa-miR-34b	miRanda	miRNA_target	4	156488193	156488214	-	.	17.0807	0.00578048	ENST00000311277	MAP9
hsa-miR-34b	miRanda	miRNA_target	4	160034256	160034278	-	.	18.5536	0.00311465	ENST00000296528	NP_689756.1
hsa-miR-34b	miRanda	miRNA_target	4	174535076	174535098	+	.	16.9697	0.0183633	ENST00000296504	SAP30
hsa-miR-34b	miRanda	miRNA_target	4	175394896	175394917	-	.	16.1591	0.0320035	ENST00000356961	FBXO8
hsa-miR-34b	miRanda	miRNA_target	4	184653178	184653203	-	.	16.605	0.0275414	ENST00000378922
hsa-miR-34b	miRanda	miRNA_target	4	186603588	186603608	-	.	15.6445	0.0019567	ENST00000307588	NP_689988.1
hsa-miR-34b	miRanda	miRNA_target	4	187330164	187330186	+	.	16.5535	0.0291578	ENST00000356371	NP_056213.1
hsa-miR-34b	miRanda	miRNA_target	4	187330164	187330186	+	.	17.0828	0.0161883	ENST00000227065	NP_056213.1
hsa-miR-34b	miRanda	miRNA_target	4	187416494	187416516	+	.	15.6121	0.000875855	ENST00000264690	KLKB1_HUMAN
hsa-miR-34b	miRanda	miRNA_target	5	706554	706575	+	.	16.2336	0.0415113	ENST00000264935	CEP72
hsa-miR-34b	miRanda	miRNA_target	5	1685085	1685108	-	.	15.7849	0.00403992	ENST00000343123	Q7Z6L2_HUMAN
hsa-miR-34b	miRanda	miRNA_target	5	26916959	26916980	-	.	16.3775	0.00153009	ENST00000231021	CDH9
hsa-miR-34b	miRanda	miRNA_target	5	35034436	35034455	-	.	15.7917	0.0061063	ENST00000382015	AGXT2
hsa-miR-34b	miRanda	miRNA_target	5	35989474	35989495	-	.	16.0859	0.0476479	ENST00000274278	UGT3A1
hsa-miR-34b	miRanda	miRNA_target	5	41977569	41977590	+	.	16.7532	3.36876e-06	ENST00000381640	FBXO4
hsa-miR-34b	miRanda	miRNA_target	5	41977461	41977483	+	.	15.4477	3.36876e-06	ENST00000381640	FBXO4
hsa-miR-34b	miRanda	miRNA_target	5	43562999	43563021	-	.	16.8566	0.0208274	ENST00000381543	PAIP1
hsa-miR-34b	miRanda	miRNA_target	5	55276397	55276419	+	.	16.587	0.0277029	ENST00000314842	RPL41
hsa-miR-34b	miRanda	miRNA_target	5	55431602	55431624	-	.	15.9515	0.000576709	ENST00000341048	NP_078945.2
hsa-miR-34b	miRanda	miRNA_target	5	58183001	58183026	+	.	18.2142	0.00456518	ENST00000282878	RAB3C
hsa-miR-34b	miRanda	miRNA_target	5	61912891	61912909	+	.	16.1778	0.0431773	ENST00000334994	Q7Z2Q7_HUMAN
hsa-miR-34b	miRanda	miRNA_target	5	74052821	74052842	+	.	15.499	6.55037e-05	ENST00000261416	HEXB
hsa-miR-34b	miRanda	miRNA_target	5	74108285	74108307	+	.	16.6303	0.0267778	ENST00000296802	TIP1_HUMAN
hsa-miR-34b	miRanda	miRNA_target	5	75657351	75657372	+	.	15.7143	0.0176249	ENST00000322285	SV2C
hsa-miR-34b	miRanda	miRNA_target	5	80661709	80661733	-	.	16.4223	0.0018285	ENST00000307624	ACOT12
hsa-miR-34b	miRanda	miRNA_target	5	80661741	80661762	-	.	15.8712	0.0018285	ENST00000307624	ACOT12
hsa-miR-34b	miRanda	miRNA_target	5	81479125	81479148	+	.	16.225	0.0293532	ENST00000355178	ATG10
hsa-miR-34b	miRanda	miRNA_target	5	95249639	95249660	-	.	15.4794	0.016984	ENST00000237853	ELL2
hsa-miR-34b	miRanda	miRNA_target	5	102394277	102394298	+	.	16.3627	0.0360068	ENST00000379799	PAM
hsa-miR-34b	miRanda	miRNA_target	5	108969523	108969545	+	.	16.8107	0.0219182	ENST00000379722
hsa-miR-34b	miRanda	miRNA_target	5	118905678	118905700	+	.	15.5159	0.0195081	ENST00000256216	HSD17B4
hsa-miR-34b	miRanda	miRNA_target	5	125907599	125907621	-	.	15.575	4.71236e-05	ENST00000297542	ALDH7A1
hsa-miR-34b	miRanda	miRNA_target	5	131317787	131317809	-	.	17.9836	0.00589441	ENST00000379255	ACSL6
hsa-miR-34b	miRanda	miRNA_target	5	131317787	131317809	-	.	18.0077	0.00573785	ENST00000379249	ACSL6
hsa-miR-34b	miRanda	miRNA_target	5	131317787	131317809	-	.	18.026	0.00562167	ENST00000379246	ACSL6
hsa-miR-34b	miRanda	miRNA_target	5	131317787	131317809	-	.	18.0383	0.00554482	ENST00000379244	ACSL6
hsa-miR-34b	miRanda	miRNA_target	5	131317787	131317809	-	.	18.2142	0.00455478	ENST00000379240	ACSL6
hsa-miR-34b	miRanda	miRNA_target	5	132468412	132468434	+	.	15.5785	0.00659968	ENST00000304858	HSP74_HUMAN
hsa-miR-34b	miRanda	miRNA_target	5	135314975	135314997	+	.	16.097	0.0470846	ENST00000360554	FBXL21
hsa-miR-34b	miRanda	miRNA_target	5	137251304	137251326	+	.	16.9226	9.41121e-05	ENST00000239926	MYOT
hsa-miR-34b	miRanda	miRNA_target	5	137520550	137520573	-	.	15.7076	0.0025875	ENST00000230901	BRD8
hsa-miR-34b	miRanda	miRNA_target	5	137520626	137520649	-	.	15.7076	0.0025875	ENST00000230901	BRD8
hsa-miR-34b	miRanda	miRNA_target	5	137649231	137649253	-	.	16.1778	0.000355993	ENST00000323760	CDC25C
hsa-miR-34b	miRanda	miRNA_target	5	138777328	138777350	-	.	16.4013	2.31194e-05	ENST00000302060	DNAJC18
hsa-miR-34b	miRanda	miRNA_target	5	138833611	138833633	+	.	16.6104	0.00507413	ENST00000378296
hsa-miR-34b	miRanda	miRNA_target	5	139488414	139488435	+	.	16.0647	0.0499707	ENST00000333305	NP_001007190.1
hsa-miR-34b	miRanda	miRNA_target	5	139909308	139909328	+	.	16.6158	0.002197	ENST00000297183	EIF4EBP3
hsa-miR-34b	miRanda	miRNA_target	5	139909308	139909328	+	.	16.7581	0.00237656	ENST00000310331	EIF4EBP3
hsa-miR-34b	miRanda	miRNA_target	5	147496991	147497014	+	.	16.6721	0.0252423	ENST00000359874	SPINK5
hsa-miR-34b	miRanda	miRNA_target	5	147699534	147699557	+	.	17.6485	0.00860439	ENST00000377906	NP_001035523.1
hsa-miR-34b	miRanda	miRNA_target	5	150388320	150388342	+	.	15.7752	0.00050874	ENST00000388825	GPX3
hsa-miR-34b	miRanda	miRNA_target	5	156753409	156753430	+	.	16.315	0.00372887	ENST00000377576	NP_001032409.1
hsa-miR-34b	miRanda	miRNA_target	5	157039948	157039969	+	.	16.5337	0.00436463	ENST00000342474
hsa-miR-34b	miRanda	miRNA_target	5	159425059	159425081	+	.	15.9717	0.000444286	ENST00000231238	TTC1
hsa-miR-34b	miRanda	miRNA_target	5	159753096	159753118	-	.	16.7022	0.0247262	ENST00000297150	NP_071373.2
hsa-miR-34b	miRanda	miRNA_target	5	167878808	167878830	+	.	17.5354	0.000140811	ENST00000231572	RARS
hsa-miR-34b	miRanda	miRNA_target	5	169738105	169738130	-	.	15.6964	0.00225101	ENST00000274629	KCNMB1
hsa-miR-34b	miRanda	miRNA_target	5	172310606	172310629	+	.	16.0444	6.34824e-06	ENST00000265089	ERGIC1
hsa-miR-34b	miRanda	miRNA_target	5	175705471	175705494	+	.	16.6313	0.026748	ENST00000341199	C5orf25
hsa-miR-34b	miRanda	miRNA_target	5	175705471	175705494	+	.	16.1238	0.0468338	ENST00000332772	C5orf25
hsa-miR-34b	miRanda	miRNA_target	5	176017380	176017401	+	.	15.7488	0.0121388	ENST00000310032	TSPAN17
hsa-miR-34b	miRanda	miRNA_target	5	176017380	176017401	+	.	15.7533	0.00257161	ENST00000355227	TSPAN17
hsa-miR-34b	miRanda	miRNA_target	5	176849928	176849952	-	.	18.2142	1.95812e-05	ENST00000355572	PDLIM7
hsa-miR-34b	miRanda	miRNA_target	5	176871260	176871283	-	.	15.8384	0.00751534	ENST00000330503	DDX41
hsa-miR-34b	miRanda	miRNA_target	5	176879522	176879544	-	.	16.2341	3.72256e-05	ENST00000329540	NP_061930.1
hsa-miR-34b	miRanda	miRNA_target	5	178292664	178292686	+	.	16.7558	0.000664834	ENST00000361362	ZFP2
hsa-miR-34b	miRanda	miRNA_target	5	179054571	179054593	+	.	16.0461	0.0497198	ENST00000329156
hsa-miR-34b	miRanda	miRNA_target	5	179595835	179595859	-	.	16.2546	0.0397492	ENST00000347470	MAPK9
hsa-miR-34b	miRanda	miRNA_target	5	180150709	180150731	-	.	15.6038	7.07701e-05	ENST00000333055	MGAT1
hsa-miR-34b	miRanda	miRNA_target	19	819251	819436	-	.	16.8349	0.021109	ENST00000269814	THRAP5
hsa-miR-34b	miRanda	miRNA_target	19	1432689	1432712	-	.	16.2015	0.000154162	ENST00000300954	PCSK4
hsa-miR-34b	miRanda	miRNA_target	19	1548907	1548929	-	.	16.7698	0.0226762	ENST00000262946	UQCR
hsa-miR-34b	miRanda	miRNA_target	19	1562121	1562142	-	.	17.2557	0.000355132	ENST00000262965	TCF3
hsa-miR-34b	miRanda	miRNA_target	19	1864276	1864297	+	.	16.0647	0.0444418	ENST00000329478	SCAMP4
hsa-miR-34b	miRanda	miRNA_target	19	2050412	2050436	+	.	16.2909	0.00146085	ENST00000344917	NP_001026905.2
hsa-miR-34b	miRanda	miRNA_target	19	2884314	2884334	-	.	16.9697	0.0183633	ENST00000314531	ZNF77
hsa-miR-34b	miRanda	miRNA_target	19	4124003	4124025	+	.	16.1972	0.000143494	ENST00000381943	CREB3L3
hsa-miR-34b	miRanda	miRNA_target	19	4125183	4125208	-	.	17.0831	5.56421e-05	ENST00000337491	SIRT6
hsa-miR-34b	miRanda	miRNA_target	19	4125183	4125208	-	.	16.4418	0.00133585	ENST00000269860	SIRT6
hsa-miR-34b	miRanda	miRNA_target	19	6143901	6143921	+	.	17.0463	0.00116627	ENST00000252669	ACSBG2
hsa-miR-34b	miRanda	miRNA_target	19	6377375	6377398	-	.	16.5172	0.0298809	ENST00000321510	NP_775908.1
hsa-miR-34b	miRanda	miRNA_target	19	6701680	6701702	-	.	16.1844	0.0438179	ENST00000245908	SH2D3A
hsa-miR-34b	miRanda	miRNA_target	19	7447985	7448007	-	.	16.9179	0.00270512	ENST00000221480	PEX11G
hsa-miR-34b	miRanda	miRNA_target	19	7491882	7491908	+	.	17.8748	0.00296137	ENST00000361576	ZNF358
hsa-miR-34b	miRanda	miRNA_target	19	10363013	10363035	-	.	16.9011	4.65315e-05	ENST00000222005	CDC37
hsa-miR-34b	miRanda	miRNA_target	19	12640096	12640118	-	.	16.7435	0.000557819	ENST00000222190	CG140_HUMAN
hsa-miR-34b	miRanda	miRNA_target	19	12661000	12661022	-	.	18.1077	0.00237088	ENST00000254324	FBXW9
hsa-miR-34b	miRanda	miRNA_target	19	12660940	12660962	-	.	16.4207	0.00237088	ENST00000254324	FBXW9
hsa-miR-34b	miRanda	miRNA_target	19	12730098	12730120	+	.	16.2066	0.00460084	ENST00000042931	VMD2L1
hsa-miR-34b	miRanda	miRNA_target	19	12734865	12734886	-	.	16.6303	0.0264225	ENST00000264827	HOOK2
hsa-miR-34b	miRanda	miRNA_target	19	12768859	12768881	-	.	17.5354	0.00976551	ENST00000301522	PRDX2
hsa-miR-34b	miRanda	miRNA_target	19	12768859	12768881	-	.	17.5354	0.00976551	ENST00000334482	PRDX2
hsa-miR-34b	miRanda	miRNA_target	19	14046731	14046754	+	.	17.5267	0.00981179	ENST00000269720	Q96FF7_HUMAN
hsa-miR-34b	miRanda	miRNA_target	19	14380371	14380393	+	.	16.4759	0.00264698	ENST00000242786	CD97
hsa-miR-34b	miRanda	miRNA_target	19	15601353	15601373	+	.	16.6303	0.0203796	ENST00000325723	CYP4F8
hsa-miR-34b	miRanda	miRNA_target	19	17760116	17760136	+	.	15.6121	0.000445375	ENST00000252771	FCHO1
hsa-miR-34b	miRanda	miRNA_target	19	18565148	18565170	-	.	15.7684	0.00504053	ENST00000007403	CRLF1
hsa-miR-34b	miRanda	miRNA_target	19	18749603	18749626	+	.	15.61	0.00221906	ENST00000338797	CRTC1_HUMAN
hsa-miR-34b	miRanda	miRNA_target	19	19595864	19595886	-	.	15.4566	0.0140934	ENST00000358804	EDG4_HUMAN
hsa-miR-34b	miRanda	miRNA_target	19	38159920	38159942	+	.	15.7128	6.7133e-05	ENST00000254262	C19orf40
hsa-miR-34b	miRanda	miRNA_target	19	38313036	38313057	+	.	16.1778	0.00186428	ENST00000170564	GPATC1
hsa-miR-34b	miRanda	miRNA_target	19	39409180	39409202	+	.	15.433	0.0120219	ENST00000356258	LSM14A
hsa-miR-34b	miRanda	miRNA_target	19	39683573	39683595	+	.	17.2799	0.0129933	ENST00000270288	WTIP
hsa-miR-34b	miRanda	miRNA_target	19	40336674	40336696	+	.	15.9493	0.00154755	ENST00000270310	FXYD7
hsa-miR-34b	miRanda	miRNA_target	19	40496454	40496476	+	.	15.4557	0.00848662	ENST00000262624	MAG
hsa-miR-34b	miRanda	miRNA_target	19	40733342	40733356	-	.	16.0163	0.00354252	ENST00000262623	ATP4A
hsa-miR-34b	miRanda	miRNA_target	19	41308555	41308575	+	.	15.499	0.00400439	ENST00000221855	CKAP1
hsa-miR-34b	miRanda	miRNA_target	19	41332592	41332614	+	.	15.4622	0.0351669	ENST00000246533	CAPNS1
hsa-miR-34b	miRanda	miRNA_target	19	45764984	45765008	+	.	16.8566	0.0208274	ENST00000338932	SPTBN4
hsa-miR-34b	miRanda	miRNA_target	19	46325918	46325940	+	.	15.9515	0.00416314	ENST00000331105	CYP2F1
hsa-miR-34b	miRanda	miRNA_target	19	46504430	46504452	+	.	15.6364	0.00300563	ENST00000378215	HNRL1_HUMAN
hsa-miR-34b	miRanda	miRNA_target	19	46504731	46504752	+	.	15.6364	0.00300563	ENST00000378215	HNRL1_HUMAN
hsa-miR-34b	miRanda	miRNA_target	19	46584343	46584365	-	.	16.8566	9.87487e-05	ENST00000221233	EXOSC5
hsa-miR-34b	miRanda	miRNA_target	19	47077163	47077186	+	.	16.27	0.000648214	ENST00000221972	CD79A
hsa-miR-34b	miRanda	miRNA_target	19	47077114	47077136	+	.	15.5005	0.000648214	ENST00000221972	CD79A
hsa-miR-34b	miRanda	miRNA_target	19	47583065	47583086	-	.	16.5172	0.0012172	ENST00000222032	CNFN
hsa-miR-34b	miRanda	miRNA_target	19	48449355	48449377	-	.	15.5841	0.00415545	ENST00000291752	PSG9
hsa-miR-34b	miRanda	miRNA_target	19	48449355	48449377	-	.	15.5949	0.00406561	ENST00000270077	PSG9
hsa-miR-34b	miRanda	miRNA_target	19	50073819	50073841	+	.	16.8705	0.00697242	ENST00000252485	PVRL2
hsa-miR-34b	miRanda	miRNA_target	19	50144498	50144519	+	.	17.3328	0.0122473	ENST00000252490	APOC2
hsa-miR-34b	miRanda	miRNA_target	19	50233111	50233134	+	.	16.5264	0.0295994	ENST00000221452	RELB
hsa-miR-34b	miRanda	miRNA_target	19	50358063	50358084	-	.	15.9515	0.000351566	ENST00000006275	TRAPPC6A
hsa-miR-34b	miRanda	miRNA_target	19	50358063	50358084	-	.	15.9515	0.00154004	ENST00000317470	TRAPPC6A
hsa-miR-34b	miRanda	miRNA_target	19	50546559	50546583	+	.	16.0647	0.0487427	ENST00000337446	KLC3_HUMAN
hsa-miR-34b	miRanda	miRNA_target	19	50960178	50960202	-	.	15.6378	0.0102024	ENST00000317578	SIX5
hsa-miR-34b	miRanda	miRNA_target	19	52033381	52033403	-	.	16.4041	0.000122217	ENST00000263270	AP2S1
hsa-miR-34b	miRanda	miRNA_target	19	52033266	52033288	-	.	16.2909	0.000122217	ENST00000263270	AP2S1
hsa-miR-34b	miRanda	miRNA_target	19	52033440	52033461	-	.	15.499	0.000122217	ENST00000263270	AP2S1
hsa-miR-34b	miRanda	miRNA_target	19	53856726	53856745	-	.	16.2909	0.00146085	ENST00000270235	NP_665806.1
hsa-miR-34b	miRanda	miRNA_target	19	54032193	54032213	-	.	16.4041	0.0298809	ENST00000263265	PLEKHA4
hsa-miR-34b	miRanda	miRNA_target	19	54687020	54687041	+	.	16.0773	0.0221681	ENST00000270634	RPL13A
hsa-miR-34b	miRanda	miRNA_target	19	54830366	54830388	-	.	16.2909	2.02703e-05	ENST00000246792	RRAS
hsa-miR-34b	miRanda	miRNA_target	19	54857356	54857378	-	.	15.4447	0.00448057	ENST00000377135	IRF3
hsa-miR-34b	miRanda	miRNA_target	19	55701067	55701086	-	.	15.7253	1e-06	ENST00000293431	JOSD2
hsa-miR-34b	miRanda	miRNA_target	19	55701090	55701112	-	.	15.6121	1e-06	ENST00000293431	JOSD2
hsa-miR-34b	miRanda	miRNA_target	19	55706677	55706702	-	.	16.0647	0.0499707	ENST00000376916	NP_001019827.1
hsa-miR-34b	miRanda	miRNA_target	19	59369413	59369435	-	.	15.5538	0.043596	ENST00000245615	LENG4
hsa-miR-34b	miRanda	miRNA_target	19	59790765	59790788	+	.	17.0828	0.016058	ENST00000251376	LILRA2
hsa-miR-34b	miRanda	miRNA_target	19	59955977	59956002	+	.	16.6773	0.0254191	ENST00000342376	KIR3DL2
hsa-miR-34b	miRanda	miRNA_target	19	59987247	59987272	+	.	16.7593	0.0232064	ENST00000376482	KIR3DL2
hsa-miR-34b	miRanda	miRNA_target	19	60051515	60051540	+	.	16.3971	0.0346621	ENST00000339924	KIR3DL2
hsa-miR-34b	miRanda	miRNA_target	19	60070135	60070160	+	.	17.0186	0.0173901	ENST00000326321	KIR3DL2
hsa-miR-34b	miRanda	miRNA_target	19	60017449	60017473	+	.	16.5219	0.000911756	ENST00000359085	KIR2DL4
hsa-miR-34b	miRanda	miRNA_target	19	60033709	60033733	+	.	16.2496	0.0221187	ENST00000355608	KIR3DL1
hsa-miR-34b	miRanda	miRNA_target	19	60204120	60204141	+	.	18.2142	0.00400439	ENST00000263437	NALP2
hsa-miR-34b	miRanda	miRNA_target	19	60204203	60204224	+	.	15.499	0.00400439	ENST00000263437	NALP2
hsa-miR-34b	miRanda	miRNA_target	19	60656345	60656367	-	.	15.6615	0.00771241	ENST00000085068	ISOC2
hsa-miR-34b	miRanda	miRNA_target	19	60988631	60988653	-	.	15.8384	0.00830119	ENST00000308725	NALP11
hsa-miR-34b	miRanda	miRNA_target	19	61084819	61084842	+	.	15.6121	0.0495877	ENST00000301295	NALP4
hsa-miR-34b	miRanda	miRNA_target	19	62334762	62334784	+	.	15.4615	0.00149113	ENST00000254181	USP29
hsa-miR-34b	miRanda	miRNA_target	19	62774793	62774817	-	.	15.7688	0.00227334	ENST00000196489	ZNF416
hsa-miR-34b	miRanda	miRNA_target	19	62922976	62922997	-	.	16.9628	0.018335	ENST00000317398	ZNF671
hsa-miR-34b	miRanda	miRNA_target	19	63416449	63416471	+	.	16.2469	0.0400811	ENST00000326804	ZNF274
hsa-miR-34b	miRanda	miRNA_target	9	1047515	1047539	+	.	17.4222	0.0110824	ENST00000302441	DMRT2
hsa-miR-34b	miRanda	miRNA_target	9	2719842	2719866	+	.	16.7943	0.00963467	ENST00000382082	KCNV2
hsa-miR-34b	miRanda	miRNA_target	9	2864571	2864594	-	.	15.5861	0.000523739	ENST00000389167
hsa-miR-34b	miRanda	miRNA_target	9	4593871	4593892	-	.	17.0061	0.0143383	ENST00000320685	CI068_HUMAN
hsa-miR-34b	miRanda	miRNA_target	9	4595044	4595065	-	.	16.8407	0.0211492	ENST00000381895	CI068_HUMAN
hsa-miR-34b	miRanda	miRNA_target	9	4593967	4593988	-	.	17.5354	0.00795466	ENST00000358237	CI068_HUMAN
hsa-miR-34b	miRanda	miRNA_target	9	5325064	5325086	-	.	16.0647	0.0487427	ENST00000223862	RLN1
hsa-miR-34b	miRanda	miRNA_target	9	6320350	6320372	+	.	17.9604	0.00092312	ENST00000381428	TPD52L3
hsa-miR-34b	miRanda	miRNA_target	9	6320429	6320452	+	.	16.3088	0.00092312	ENST00000381428	TPD52L3
hsa-miR-34b	miRanda	miRNA_target	9	6320350	6320372	+	.	16.5262	0.0300533	ENST00000344545	TPD52L3
hsa-miR-34b	miRanda	miRNA_target	9	6320350	6320372	+	.	16.2271	0.00839974	ENST00000381427	TPD52L3
hsa-miR-34b	miRanda	miRNA_target	9	6496521	6496541	+	.	16.3685	0.000270588	ENST00000276893	UHRF2_HUMAN
hsa-miR-34b	miRanda	miRNA_target	9	6496521	6496541	+	.	16.3628	0.0317305	ENST00000381378	UHRF2_HUMAN
hsa-miR-34b	miRanda	miRNA_target	9	12812120	12812142	+	.	15.6237	0.0116314	ENST00000319264	C9orf150
hsa-miR-34b	miRanda	miRNA_target	9	12811869	12811891	+	.	17.1239	0.0153455	ENST00000381115	C9orf150
hsa-miR-34b	miRanda	miRNA_target	9	21067207	21067228	-	.	16.1778	0.0434687	ENST00000380232	IFNB1
hsa-miR-34b	miRanda	miRNA_target	9	33664796	33664818	-	.	16.3844	0.00129967	ENST00000277031	PTENP1
hsa-miR-34b	miRanda	miRNA_target	9	34600543	34600566	-	.	16.3434	0.0361107	ENST00000378956	C9orf23
hsa-miR-34b	miRanda	miRNA_target	9	34625225	34625247	-	.	15.6466	0.0236623	ENST00000277010	OPRS1
hsa-miR-34b	miRanda	miRNA_target	9	35394906	35394928	+	.	15.4715	0.00168506	ENST00000378499	UNC13B
hsa-miR-34b	miRanda	miRNA_target	9	35394906	35394928	+	.	16.1234	0.0457708	ENST00000378496	UNC13B
hsa-miR-34b	miRanda	miRNA_target	9	35394906	35394928	+	.	16.1186	0.0460097	ENST00000361225	UNC13B
hsa-miR-34b	miRanda	miRNA_target	9	35726981	35727004	+	.	16.1778	5.38409e-05	ENST00000224024	CREB3
hsa-miR-34b	miRanda	miRNA_target	9	36667521	36667545	+	.	16.4882	0.00388181	ENST00000298048	MELK
hsa-miR-34b	miRanda	miRNA_target	9	37176984	37177006	+	.	15.4352	0.00457014	ENST00000322831	ZCCHC7
hsa-miR-34b	miRanda	miRNA_target	9	37578567	37578589	-	.	16.6315	0.00305008	ENST00000377773	CI105_HUMAN
hsa-miR-34b	miRanda	miRNA_target	9	37578567	37578589	-	.	16.6575	0.0259819	ENST00000377772	CI105_HUMAN
hsa-miR-34b	miRanda	miRNA_target	9	71235573	71235594	-	.	15.6787	0.00688637	ENST00000265381	APBA1
hsa-miR-34b	miRanda	miRNA_target	9	73778108	73778130	+	.	16.5984	0.0150637	ENST00000334731	C9orf85
hsa-miR-34b	miRanda	miRNA_target	9	73778108	73778130	+	.	15.9888	0.0306429	ENST00000356065	C9orf85
hsa-miR-34b	miRanda	miRNA_target	9	85047735	85047757	-	.	17.6485	0.00856748	ENST00000376438	FRMD3
hsa-miR-34b	miRanda	miRNA_target	9	89728210	89728224	+	.	16.0647	0.0308318	ENST00000332203
hsa-miR-34b	miRanda	miRNA_target	9	91411182	91411204	+	.	15.6183	0.00333651	ENST00000252506	GADD45G
hsa-miR-34b	miRanda	miRNA_target	9	95249082	95249103	-	.	15.7025	8.79276e-05	ENST00000375414	NP_942138.1
hsa-miR-34b	miRanda	miRNA_target	9	95249082	95249103	-	.	15.7126	8.51544e-05	ENST00000375412	NP_942138.1
hsa-miR-34b	miRanda	miRNA_target	9	95249082	95249103	-	.	15.6799	9.45152e-05	ENST00000375410	NP_942138.1
hsa-miR-34b	miRanda	miRNA_target	9	96254989	96255011	+	.	16.1556	0.0442198	ENST00000356365	HIATL1
hsa-miR-34b	miRanda	miRNA_target	9	99297987	99297996	+	.	15.8384	0.00452801	ENST00000355295	TDRD7
hsa-miR-34b	miRanda	miRNA_target	9	99449656	99450125	+	.	15.7661	0.00228638	ENST00000375131	NCBP1
hsa-miR-34b	miRanda	miRNA_target	9	100001201	100001223	-	.	17.9481	0.00244574	ENST00000336475	TBC1D2
hsa-miR-34b	miRanda	miRNA_target	9	102379151	102379171	+	.	16.3887	0.0349883	ENST00000334943	TMEFF1
hsa-miR-34b	miRanda	miRNA_target	9	102379151	102379171	+	.	16.3839	0.0351725	ENST00000374879	TMEFF1
hsa-miR-34b	miRanda	miRNA_target	9	102379151	102379171	+	.	16.3934	0.0348044	ENST00000262454	TMEFF1
hsa-miR-34b	miRanda	miRNA_target	9	107464956	107464979	+	.	17.6485	0.00474075	ENST00000374699	TAL2
hsa-miR-34b	miRanda	miRNA_target	9	110655327	110655351	-	.	16.966	0.018271	ENST00000277242	ACTL7B
hsa-miR-34b	miRanda	miRNA_target	9	110792384	110792406	-	.	16.7262	0.0139191	ENST00000374593	CTNNAL1
hsa-miR-34b	miRanda	miRNA_target	9	114965785	114965807	+	.	16.3197	0.0377549	ENST00000259392	SLC31A2
hsa-miR-34b	miRanda	miRNA_target	9	114965785	114965807	+	.	16.3436	0.00271126	ENST00000374220	SLC31A2
hsa-miR-34b	miRanda	miRNA_target	9	116401722	116401744	+	.	16.6351	0.0266355	ENST00000374050	ATP6V1G1
hsa-miR-34b	miRanda	miRNA_target	9	122566309	122566330	-	.	17.2643	0.00077061	ENST00000373926	FBXW2
hsa-miR-34b	miRanda	miRNA_target	9	122566309	122566330	-	.	17.2692	0.013063	ENST00000238350	FBXW2
hsa-miR-34b	miRanda	miRNA_target	9	124927304	124927326	-	.	15.7057	0.00324722	ENST00000373638	STRBP
hsa-miR-34b	miRanda	miRNA_target	9	124927327	124927347	-	.	15.5995	0.00324722	ENST00000373638	STRBP
hsa-miR-34b	miRanda	miRNA_target	9	124927304	124927326	-	.	15.7119	0.00320556	ENST00000360998	STRBP
hsa-miR-34b	miRanda	miRNA_target	9	124927327	124927347	-	.	15.6057	0.00320556	ENST00000360998	STRBP
hsa-miR-34b	miRanda	miRNA_target	9	126951659	126951683	-	.	16.2556	0.0397069	ENST00000238362	PPP6_HUMAN
hsa-miR-34b	miRanda	miRNA_target	9	129516178	129516199	-	.	15.499	0.00179717	ENST00000335223	PTRH1
hsa-miR-34b	miRanda	miRNA_target	9	131616040	131616062	-	.	16.5954	0.0278359	ENST00000360636	TOR1A
hsa-miR-34b	miRanda	miRNA_target	9	131616040	131616062	-	.	16.597	0.027786	ENST00000372456	TOR1A
hsa-miR-34b	miRanda	miRNA_target	9	134554553	134554573	+	.	16.4025	0.0338711	ENST00000245590	GTF3C4
hsa-miR-34b	miRanda	miRNA_target	9	134923357	134923377	+	.	15.5528	4.19359e-06	ENST00000372095	GTF3C5
hsa-miR-34b	miRanda	miRNA_target	9	135208534	135208558	-	.	16.4041	0.0338131	ENST00000277404	SURF1
hsa-miR-34b	miRanda	miRNA_target	9	135573560	135573582	-	.	16.0612	0.032782	ENST00000371867	SARDH
hsa-miR-34b	miRanda	miRNA_target	9	137526984	137527006	-	.	15.4352	0.0134326	ENST00000371791	C9orf116
hsa-miR-34b	miRanda	miRNA_target	9	137526984	137527006	-	.	15.4404	0.0133443	ENST00000291755	C9orf116
hsa-miR-34b	miRanda	miRNA_target	9	138509427	138509449	-	.	15.9153	0.000250963	ENST00000277541	NOTCH1
hsa-miR-34b	miRanda	miRNA_target	9	138686900	138686922	+	.	16.9105	0.000828965	ENST00000371699	EGFL7
hsa-miR-34b	miRanda	miRNA_target	9	138686900	138686922	+	.	16.9153	0.0193218	ENST00000357358	EGFL7
hsa-miR-34b	miRanda	miRNA_target	9	138854826	138854848	+	.	15.9829	0.000132454	ENST00000311502	TMEM141
hsa-miR-34b	miRanda	miRNA_target	9	138961105	138961129	+	.	15.8384	0.00049166	ENST00000224181	C8G
hsa-miR-34b	miRanda	miRNA_target	9	139206151	139206172	-	.	17.0235	0.00303309	ENST00000333046	C9orf75
hsa-miR-34b	miRanda	miRNA_target	9	139257857	139257878	-	.	16.6303	0.0267778	ENST00000344774	NP_001001710.1
hsa-miR-34b	miRanda	miRNA_target	9	139287549	139287571	+	.	16.3146	0.00144146	ENST00000343053	NELFB_HUMAN
hsa-miR-34b	miRanda	miRNA_target	9	139380468	139380491	-	.	16.0647	0.0298809	ENST00000343088	NP_060290.2
hsa-miR-34b	miRanda	miRNA_target	9	139474313	139474333	-	.	16.0442	0.0498214	ENST00000371457	PNPLA7
hsa-miR-34b	miRanda	miRNA_target	9	139474313	139474333	-	.	16.0481	0.00371174	ENST00000277531	PNPLA7
hsa-miR-34b	miRanda	miRNA_target	16	573241	573263	+	.	16.9077	0.00384563	ENST00000321878	PIGQ
hsa-miR-34b	miRanda	miRNA_target	16	574018	574039	+	.	15.8121	0.000168564	ENST00000026218	PIGQ
hsa-miR-34b	miRanda	miRNA_target	16	1500428	1500449	+	.	15.669	8.69512e-05	ENST00000262319	NP_057195.1
hsa-miR-34b	miRanda	miRNA_target	16	1767075	1767097	-	.	17.6092	0.000111526	ENST00000301717	SPSB3
hsa-miR-34b	miRanda	miRNA_target	16	1968345	1968367	+	.	15.4593	0.0043474	ENST00000355082	TBL3
hsa-miR-34b	miRanda	miRNA_target	16	2199102	2199125	+	.	16.9376	0.00267724	ENST00000382450	NM_022372.3
hsa-miR-34b	miRanda	miRNA_target	16	2198881	2198903	+	.	15.6593	0.00267724	ENST00000382450	NM_022372.3
hsa-miR-34b	miRanda	miRNA_target	16	2200409	2200431	+	.	16.0429	0.00126578	ENST00000301724	NM_022372.3
hsa-miR-34b	miRanda	miRNA_target	16	2199102	2199125	+	.	16.2374	0.0064424	ENST00000301725	NM_022372.3
hsa-miR-34b	miRanda	miRNA_target	16	2228645	2228667	+	.	15.8384	0.0188738	ENST00000382437	DNASE1L2
hsa-miR-34b	miRanda	miRNA_target	16	2553444	2553466	-	.	15.7408	0.00441155	ENST00000382337	NP_001034996.1
hsa-miR-34b	miRanda	miRNA_target	16	2626730	2626752	+	.	15.7408	0.00441155	ENST00000382323	NP_001034996.1
hsa-miR-34b	miRanda	miRNA_target	16	5034323	5034347	-	.	15.6474	0.00572428	ENST00000350219	NP_689672.2
hsa-miR-34b	miRanda	miRNA_target	16	5074997	5075018	+	.	17.6403	1.76828e-05	ENST00000262374	ALG1
hsa-miR-34b	miRanda	miRNA_target	16	18711641	18711663	-	.	15.4463	0.012545	ENST00000304414	ARL6IP
hsa-miR-34b	miRanda	miRNA_target	16	25147423	25147445	+	.	16.3815	1.06e-05	ENST00000219660	AQP8
hsa-miR-34b	miRanda	miRNA_target	16	28017345	28017359	-	.	16.0083	0.00171114	ENST00000304658	XPO6_HUMAN
hsa-miR-34b	miRanda	miRNA_target	16	28017229	28017251	-	.	15.9023	0.00171114	ENST00000304658	XPO6_HUMAN
hsa-miR-34b	miRanda	miRNA_target	16	29838656	29838679	+	.	16.2259	0.00173709	ENST00000308748	NP_859069.2
hsa-miR-34b	miRanda	miRNA_target	16	30297018	30297042	-	.	15.7253	0.00392628	ENST00000321367	2007-09-01
hsa-miR-34b	miRanda	miRNA_target	16	31250925	31250948	+	.	16.7463	0.00180385	ENST00000287497	ITGAM
hsa-miR-34b	miRanda	miRNA_target	16	31409560	31409582	+	.	16.0647	0.0487427	ENST00000330498	SLC5A2
hsa-miR-34b	miRanda	miRNA_target	16	32173746	32173769	+	.	16.1608	0.0439752	ENST00000315486	NP_057296.1
hsa-miR-34b	miRanda	miRNA_target	16	56322771	56322793	+	.	16.5172	2.34242e-05	ENST00000360716	C16orf50
hsa-miR-34b	miRanda	miRNA_target	16	65170431	65170455	+	.	15.499	0.0437119	ENST00000336328	CMTM1
hsa-miR-34b	miRanda	miRNA_target	16	65755433	65755457	+	.	15.8095	0.00540725	ENST00000258200	FBXL8
hsa-miR-34b	miRanda	miRNA_target	16	66520300	66520322	+	.	15.4614	0.00521951	ENST00000291041	PSKH1
hsa-miR-34b	miRanda	miRNA_target	16	67760342	67760357	+	.	16.2909	0.00376571	ENST00000314423	CIRH1A
hsa-miR-34b	miRanda	miRNA_target	16	68925006	68925027	+	.	15.7253	0.0033419	ENST00000288071	DDX19B
hsa-miR-34b	miRanda	miRNA_target	16	69071546	69071570	+	.	15.5451	0.000132752	ENST00000378912	FUK
hsa-miR-34b	miRanda	miRNA_target	16	69072328	69072351	-	.	15.8469	0.00423215	ENST00000323786	COG4
hsa-miR-34b	miRanda	miRNA_target	16	69398888	69398910	-	.	15.499	0.00402034	ENST00000302830	HYDIN
hsa-miR-34b	miRanda	miRNA_target	16	79567300	79567322	-	.	15.499	0.00776985	ENST00000219400	C16orf61
hsa-miR-34b	miRanda	miRNA_target	16	87309341	87309363	-	.	16.7435	8.55627e-05	ENST00000327397	FAM38A
hsa-miR-34b	miRanda	miRNA_target	16	87309419	87309441	-	.	15.6121	8.55627e-05	ENST00000327397	FAM38A
hsa-miR-34b	miRanda	miRNA_target	16	87309341	87309363	-	.	16.7435	7.27213e-06	ENST00000301015	FAM38A
hsa-miR-34b	miRanda	miRNA_target	16	87309419	87309441	-	.	15.6121	7.27213e-06	ENST00000301015	FAM38A
hsa-miR-34b	miRanda	miRNA_target	13	20163331	20163353	+	.	16.2909	0.000739915	ENST00000382778	IFT88
hsa-miR-34b	miRanda	miRNA_target	13	20163331	20163353	+	.	16.2909	0.000739915	ENST00000319980	IFT88
hsa-miR-34b	miRanda	miRNA_target	13	23893137	23893161	-	.	16.5172	0.0303534	ENST00000381989	PARP4
hsa-miR-34b	miRanda	miRNA_target	13	23893137	23893161	-	.	16.5172	0.0303534	ENST00000218883	PARP4
hsa-miR-34b	miRanda	miRNA_target	13	26230909	26230931	-	.	16.1739	0.0148214	ENST00000381436	GPR12
hsa-miR-34b	miRanda	miRNA_target	13	26907735	26907749	+	.	15.7253	0.00944045	ENST00000381140	GTF3A
hsa-miR-34b	miRanda	miRNA_target	13	31750914	31750934	+	.	16.5261	0.0296075	ENST00000380218	FRY
hsa-miR-34b	miRanda	miRNA_target	13	32425412	32425433	-	.	15.5288	0.0122508	ENST00000380111	XP_062912.1
hsa-miR-34b	miRanda	miRNA_target	13	35840474	35841641	+	.	16.1392	0.0450048	ENST00000379848	Q9H1T1_HUMAN
hsa-miR-34b	miRanda	miRNA_target	13	35841618	35841641	+	.	16.2449	0.0401696	ENST00000239854	Q9H1T1_HUMAN
hsa-miR-34b	miRanda	miRNA_target	13	40942795	40942818	+	.	15.5181	0.00066932	ENST00000341475	NP_054778.1
hsa-miR-34b	miRanda	miRNA_target	13	44505577	44505599	+	.	15.5726	3.97254e-05	ENST00000361121	KIAA1704
hsa-miR-34b	miRanda	miRNA_target	13	47525480	47525502	-	.	16.0647	0.0487427	ENST00000378594	MED4
hsa-miR-34b	miRanda	miRNA_target	13	51232473	51232495	+	.	16.0285	0.00724955	ENST00000298125	WDFY2
hsa-miR-34b	miRanda	miRNA_target	13	52175475	52175497	-	.	15.6909	0.0243327	ENST00000258609	LECT1
hsa-miR-34b	miRanda	miRNA_target	13	70910106	70910128	-	.	15.711	0.0113648	ENST00000377826	DACH1
hsa-miR-34b	miRanda	miRNA_target	13	76517129	76517152	-	.	17.0164	0.000430397	ENST00000360084	MYCBP2
hsa-miR-34b	miRanda	miRNA_target	13	76517129	76517152	-	.	17.0189	0.0173844	ENST00000357337	MYCBP2
hsa-miR-34b	miRanda	miRNA_target	13	97906477	97906499	-	.	16.7916	0.0025461	ENST00000376533	STK24
hsa-miR-34b	miRanda	miRNA_target	13	97906326	97906347	-	.	15.7152	0.0025461	ENST00000376533	STK24
hsa-miR-34b	miRanda	miRNA_target	13	99013068	99013090	+	.	16.2792	0.00800367	ENST00000376387	TM9SF2
hsa-miR-34b	miRanda	miRNA_target	13	108657202	108657224	+	.	15.8672	0.000759726	ENST00000356711	NP_055826.1
hsa-miR-34b	miRanda	miRNA_target	13	112874463	112874485	+	.	15.6121	0.00621022	ENST00000375547	PROZ
hsa-miR-34b	miRanda	miRNA_target	13	112874463	112874485	+	.	15.6121	0.000842803	ENST00000342783	PROZ
hsa-miR-34b	miRanda	miRNA_target	13	113026721	113026744	-	.	15.8384	0.0231571	ENST00000375431	GRTP1
hsa-miR-34b	miRanda	miRNA_target	13	113163936	113163958	-	.	16.8585	0.0205675	ENST00000375399	DCUN1D2
hsa-miR-34b	miRanda	miRNA_target	3	9718857	9718879	+	.	15.6976	0.00474258	ENST00000296003	C3orf29
hsa-miR-34b	miRanda	miRNA_target	3	9746409	9746430	+	.	15.6121	0.0147527	ENST00000314846	NP_705899.2
hsa-miR-34b	miRanda	miRNA_target	3	12749938	12749959	-	.	15.6079	9.95552e-06	ENST00000314124	TMEM40
hsa-miR-34b	miRanda	miRNA_target	3	30709440	30709462	+	.	16.3367	0.00426934	ENST00000359013	TGFBR2
hsa-miR-34b	miRanda	miRNA_target	3	37382719	37382739	+	.	15.4876	0.000762501	ENST00000361924	GOLGA4
hsa-miR-34b	miRanda	miRNA_target	3	38024119	38024141	-	.	16.0647	0.00194658	ENST00000334661	PLCD1
hsa-miR-34b	miRanda	miRNA_target	3	39199791	39199813	-	.	16.9357	0.000126563	ENST00000340369	NP_919269.2
hsa-miR-34b	miRanda	miRNA_target	3	39200066	39200086	-	.	15.4899	0.000126563	ENST00000340369	NP_919269.2
hsa-miR-34b	miRanda	miRNA_target	3	41263123	41263148	-	.	18.1817	0.00473429	ENST00000301831	Q9UF96_HUMAN
hsa-miR-34b	miRanda	miRNA_target	3	41898738	41898760	-	.	16.2909	0.0382211	ENST00000264459	ULK4
hsa-miR-34b	miRanda	miRNA_target	3	45760312	45760335	+	.	16.1134	0.00441155	ENST00000389062	SACM1L
hsa-miR-34b	miRanda	miRNA_target	3	46282722	46282743	+	.	16.2979	0.0379334	ENST00000357422	CCR3
hsa-miR-34b	miRanda	miRNA_target	3	46452637	46452657	-	.	15.499	0.0138779	ENST00000231751	LTF
hsa-miR-34b	miRanda	miRNA_target	3	47032996	47033018	-	.	15.4753	4.62696e-05	ENST00000330022	SETD2
hsa-miR-34b	miRanda	miRNA_target	3	47244933	47244954	-	.	15.8384	0.0339306	ENST00000265529	KIF9
hsa-miR-34b	miRanda	miRNA_target	3	49188356	49188377	+	.	16.7642	0.00125604	ENST00000332780	KLHDC8B
hsa-miR-34b	miRanda	miRNA_target	3	49188356	49188377	+	.	17.0522	0.000685004	ENST00000335554	KLHDC8B
hsa-miR-34b	miRanda	miRNA_target	3	49841212	49841232	-	.	15.8804	0.00351418	ENST00000331456	TRAIP
hsa-miR-34b	miRanda	miRNA_target	3	49899689	49899713	-	.	15.7253	0.00590608	ENST00000296474	MST1R
hsa-miR-34b	miRanda	miRNA_target	3	50305657	50305679	-	.	16.9144	0.00254928	ENST00000336307	HYAL3
hsa-miR-34b	miRanda	miRNA_target	3	50359970	50359992	-	.	18.2142	0.000111043	ENST00000232501	TUSC4
hsa-miR-34b	miRanda	miRNA_target	3	50661570	50661592	+	.	16.0807	0.0479167	ENST00000357955	MAPKAPK3
hsa-miR-34b	miRanda	miRNA_target	3	51401593	51401611	+	.	15.499	0.00776985	ENST00000273628	ARMET
hsa-miR-34b	miRanda	miRNA_target	3	53877762	53877784	-	.	16.5172	0.0179323	ENST00000231909	ACTR8
hsa-miR-34b	miRanda	miRNA_target	3	57889288	57889310	+	.	15.8794	0.00426454	ENST00000295952	SLMAP
hsa-miR-34b	miRanda	miRNA_target	3	58463059	58463080	+	.	16.0742	0.0482475	ENST00000355076	KCTD6
hsa-miR-34b	miRanda	miRNA_target	3	62330785	62330797	-	.	15.9134	0.000214174	ENST00000283268	ZNF312
hsa-miR-34b	miRanda	miRNA_target	3	66512629	66512649	-	.	16.2109	0.0421265	ENST00000383703	LRIG1
hsa-miR-34b	miRanda	miRNA_target	3	87093829	87093851	-	.	15.4872	0.0090002	ENST00000383698	NP_057290.2
hsa-miR-34b	miRanda	miRNA_target	3	87391517	87391538	-	.	15.499	0.00406168	ENST00000344265	POU1F1
hsa-miR-34b	miRanda	miRNA_target	3	101567023	101567045	-	.	15.8384	0.00534185	ENST00000284320	TOMM70A
hsa-miR-34b	miRanda	miRNA_target	3	113667586	113667612	-	.	16.0647	0.0495877	ENST00000334529	BTLA
hsa-miR-34b	miRanda	miRNA_target	3	114204395	114204417	-	.	15.6732	0.00869184	ENST00000314400	C3orf17
hsa-miR-34b	miRanda	miRNA_target	3	127809216	127809237	-	.	16.6918	0.00265452	ENST00000360201	Q86VQ6_HUMAN
hsa-miR-34b	miRanda	miRNA_target	3	130114436	130114458	+	.	16.6631	0.0254924	ENST00000308982	ACAD9
hsa-miR-34b	miRanda	miRNA_target	3	130330627	130330649	-	.	16.6871	0.0251432	ENST00000273541	RAB43_HUMAN
hsa-miR-34b	miRanda	miRNA_target	3	131179271	131179292	+	.	15.8681	0.00427706	ENST00000302649	TRH
hsa-miR-34b	miRanda	miRNA_target	3	132551660	132551685	+	.	16.1095	0.0464603	ENST00000264996	NEK11
hsa-miR-34b	miRanda	miRNA_target	3	132551660	132551685	+	.	16.1327	0.0453212	ENST00000383366	NEK11
hsa-miR-34b	miRanda	miRNA_target	3	137531576	137531600	+	.	15.8384	0.00409224	ENST00000251654	PCCB
hsa-miR-34b	miRanda	miRNA_target	3	138057258	138057283	+	.	16.5172	3.4132e-07	ENST00000306215	TMEM22
hsa-miR-34b	miRanda	miRNA_target	3	143127393	143127415	+	.	16.4033	0.00112477	ENST00000286371	ATP1B3
hsa-miR-34b	miRanda	miRNA_target	3	143127848	143127869	+	.	16.0977	0.00112477	ENST00000286371	ATP1B3
hsa-miR-34b	miRanda	miRNA_target	3	143366541	143366563	-	.	15.9962	0.000188894	ENST00000343930	NP_001034636.1
hsa-miR-34b	miRanda	miRNA_target	3	143650776	143650797	-	.	15.9515	0.0035665	ENST00000383103	ATR
hsa-miR-34b	miRanda	miRNA_target	3	144019825	144019848	-	.	15.6808	0.001766	ENST00000295992	PCOLCE2
hsa-miR-34b	miRanda	miRNA_target	3	144379277	144379299	+	.	16.5546	0.0287005	ENST00000316602	Q6NW39_HUMAN
hsa-miR-34b	miRanda	miRNA_target	3	150721128	150721149	-	.	16.1778	0.00262788	ENST00000360632	WWTR1_HUMAN
hsa-miR-34b	miRanda	miRNA_target	3	153028812	153028834	+	.	15.5772	0.021266	ENST00000232892	AADAC
hsa-miR-34b	miRanda	miRNA_target	3	162705773	162705795	+	.	15.4346	0.0201418	ENST00000327928	XP_067228.7
hsa-miR-34b	miRanda	miRNA_target	3	168679221	168679245	-	.	16.1778	0.00194809	ENST00000308378	WDR49
hsa-miR-34b	miRanda	miRNA_target	3	168884738	168884758	-	.	16.7681	0.00056516	ENST00000337295	PDCD10
hsa-miR-34b	miRanda	miRNA_target	3	180788811	180788833	+	.	18.9863	0.000387459	ENST00000259034	ACTL6A
hsa-miR-34b	miRanda	miRNA_target	3	180788784	180788806	+	.	16.7913	0.000387459	ENST00000259034	ACTL6A
hsa-miR-34b	miRanda	miRNA_target	3	185120929	185120951	-	.	15.4733	0.00849688	ENST00000334444	ABCC5
hsa-miR-34b	miRanda	miRNA_target	3	185345426	185345439	+	.	17.808	0.000895557	ENST00000273783	EIF2B5
hsa-miR-34b	miRanda	miRNA_target	3	185345739	185345761	+	.	16.4807	0.000895557	ENST00000273783	EIF2B5
hsa-miR-34b	miRanda	miRNA_target	3	185442556	185442578	+	.	15.7253	0.000812778	ENST00000273794	Q9BVH8_HUMAN
hsa-miR-34b	miRanda	miRNA_target	3	186691144	186691165	-	.	15.6713	0.00568261	ENST00000296254	TMEM41A
hsa-miR-34b	miRanda	miRNA_target	3	187821743	187821765	+	.	16.12	0.000916345	ENST00000273784	AHSG
hsa-miR-34b	miRanda	miRNA_target	3	187853300	187853322	+	.	16.6671	0.00495405	ENST00000265029	FETUB
hsa-miR-34b	miRanda	miRNA_target	3	187878653	187878675	+	.	15.7793	0.00969194	ENST00000232003	HRG
hsa-miR-34b	miRanda	miRNA_target	3	191157414	191157437	-	.	15.4607	0.0205747	ENST00000319332	LEPREL1
hsa-miR-34b	miRanda	miRNA_target	3	197408759	197408781	-	.	17.2074	0.0139891	ENST00000296326	ZDH19_HUMAN
hsa-miR-34b	miRanda	miRNA_target	3	199097043	199097066	+	.	16.4189	0.0338371	ENST00000354261	LRCH3
hsa-miR-34b	miRanda	miRNA_target	7	2440134	2440156	+	.	16.9697	2.49301e-05	ENST00000258711	CHST12
hsa-miR-34b	miRanda	miRNA_target	7	8120181	8134031	-	.	16.3989	0.0340015	ENST00000339809	ICA1
hsa-miR-34b	miRanda	miRNA_target	7	22738887	22738909	+	.	16.1023	0.00801043	ENST00000258743	IL6
hsa-miR-34b	miRanda	miRNA_target	7	23511378	23511400	-	.	15.6826	0.00611104	ENST00000297071	TRA2A_HUMAN
hsa-miR-34b	miRanda	miRNA_target	7	27835225	27835247	+	.	15.4445	0.0102029	ENST00000265393	TAX1BP1
hsa-miR-34b	miRanda	miRNA_target	7	30640111	30640133	+	.	15.7253	7.22495e-05	ENST00000265296	GARS
hsa-miR-34b	miRanda	miRNA_target	7	33734465	33734487	+	.	16.1778	0.0441372	ENST00000311067	Q9NWP0_HUMAN
hsa-miR-34b	miRanda	miRNA_target	7	38245809	38245834	-	.	16.3432	0.0361195	ENST00000381421	TRGV9
hsa-miR-34b	miRanda	miRNA_target	7	38265873	38265898	-	.	16.3432	0.0361195	ENST00000339749	TRGV9
hsa-miR-34b	miRanda	miRNA_target	7	38265873	38265898	-	.	16.3098	0.00476387	ENST00000286305	TRGV9
hsa-miR-34b	miRanda	miRNA_target	7	42915553	42915574	-	.	16.1834	0.0429187	ENST00000350427	C7orf25
hsa-miR-34b	miRanda	miRNA_target	7	45899527	45899549	+	.	17.2081	0.014078	ENST00000275525	IGFBP1
hsa-miR-34b	miRanda	miRNA_target	7	56149966	56149988	-	.	17.4222	0.00641725	ENST00000329309	XP_944377.1
hsa-miR-34b	miRanda	miRNA_target	7	72750370	72750393	+	.	15.6121	0.00716626	ENST00000265758	WBSCR22
hsa-miR-34b	miRanda	miRNA_target	7	73973788	73973812	+	.	16.2578	0.00304531	ENST00000337023	NP_777590.1
hsa-miR-34b	miRanda	miRNA_target	7	75909260	75909284	+	.	17.5354	0.00976551	ENST00000257652	ZP3
hsa-miR-34b	miRanda	miRNA_target	7	76077279	76077303	-	.	17.5354	0.00976551	ENST00000275569	POMZP3
hsa-miR-34b	miRanda	miRNA_target	7	86662737	86662758	+	.	15.5826	0.00529078	ENST00000331242	DMTF1
hsa-miR-34b	miRanda	miRNA_target	7	93378373	93378395	+	.	16.2909	0.000329795	ENST00000248572	GNGT1
hsa-miR-34b	miRanda	miRNA_target	7	95587688	95587711	-	.	16.1666	0.00190952	ENST00000265631	SLC25A13
hsa-miR-34b	miRanda	miRNA_target	7	97758682	97758703	+	.	16.1778	0.00852306	ENST00000297290	BRI3
hsa-miR-34b	miRanda	miRNA_target	7	98830283	98830307	+	.	16.4041	6.49442e-06	ENST00000252725	ARPC1B
hsa-miR-34b	miRanda	miRNA_target	7	99560852	99560874	+	.	15.5205	3.84802e-05	ENST00000262932	NP_689968.1
hsa-miR-34b	miRanda	miRNA_target	7	100309059	100309081	+	.	15.5743	0.00689561	ENST00000200457	TRIP6
hsa-miR-34b	miRanda	miRNA_target	7	102372358	102372380	+	.	16.7053	0.018766	ENST00000339431	LRRC17
hsa-miR-34b	miRanda	miRNA_target	7	103554234	103554255	-	.	15.5982	0.00240794	ENST00000297431	ORC5L
hsa-miR-34b	miRanda	miRNA_target	7	105460403	105460423	+	.	16.6993	0.0248048	ENST00000317716	NP_689963.2
hsa-miR-34b	miRanda	miRNA_target	7	105460403	105460423	+	.	16.1079	0.0476597	ENST00000343407	NP_689963.2
hsa-miR-34b	miRanda	miRNA_target	7	106903098	106903120	+	.	15.8384	0.00807592	ENST00000304402	GPR22
hsa-miR-34b	miRanda	miRNA_target	7	120383909	120383931	+	.	17.2294	0.00325602	ENST00000339121	ING3
hsa-miR-34b	miRanda	miRNA_target	7	120384108	120384131	+	.	15.5983	0.00325602	ENST00000339121	ING3
hsa-miR-34b	miRanda	miRNA_target	7	121503693	121503714	-	.	15.499	0.00776985	ENST00000358954	AASS
hsa-miR-34b	miRanda	miRNA_target	7	135264699	135264721	-	.	15.5705	0.000542816	ENST00000356707	MTPN
hsa-miR-34b	miRanda	miRNA_target	7	138041701	138041723	-	.	17.4662	0.0104958	ENST00000310018	ATP6V0A4
hsa-miR-34b	miRanda	miRNA_target	7	142347911	142347934	+	.	17.4222	0.0110824	ENST00000297830	C7orf34
hsa-miR-34b	miRanda	miRNA_target	7	148135503	148135523	-	.	16.2909	0.00400439	ENST00000320356	EZH2
hsa-miR-34b	miRanda	miRNA_target	7	148135630	148135652	-	.	15.499	0.00400439	ENST00000320356	EZH2
hsa-miR-34b	miRanda	miRNA_target	7	150273127	150273149	-	.	16.6358	0.00037343	ENST00000262186	KCNH2
hsa-miR-34b	miRanda	miRNA_target	7	150409300	150409322	-	.	17.4697	4.3613e-05	ENST00000297533	TMUB1
hsa-miR-34b	miRanda	miRNA_target	7	150409492	150409514	-	.	16.0678	4.3613e-05	ENST00000297533	TMUB1
hsa-miR-34b	miRanda	miRNA_target	7	150535958	150535980	-	.	15.8384	0.00249267	ENST00000222388	ABCF2
hsa-miR-34b	miRanda	miRNA_target	7	150536032	150536054	-	.	15.7253	0.00249267	ENST00000222388	ABCF2
hsa-miR-34b	miRanda	miRNA_target	7	154508309	154508331	+	.	15.8158	0.00107029	ENST00000287907	HTR5A
hsa-miR-34b	miRanda	miRNA_target	X	2669867	2669889	+	.	16.8253	0.0215647	ENST00000381187	CD99
hsa-miR-34b	miRanda	miRNA_target	X	2669867	2669889	+	.	16.8376	0.0212715	ENST00000381177	CD99
hsa-miR-34b	miRanda	miRNA_target	X	13936645	13936667	-	.	18.1485	0.00491374	ENST00000380526	FAM51A1
hsa-miR-34b	miRanda	miRNA_target	X	13936645	13936667	-	.	18.1787	0.00475041	ENST00000313454	FAM51A1
hsa-miR-34b	miRanda	miRNA_target	X	15754400	15754422	-	.	16.1951	0.0423804	ENST00000340245	AP1S2
hsa-miR-34b	miRanda	miRNA_target	X	16518801	16518824	-	.	17.4222	0.0110212	ENST00000288180	CTPS2
hsa-miR-34b	miRanda	miRNA_target	X	16772449	16772472	-	.	16.2591	0.00301666	ENST00000380087	RBBP7
hsa-miR-34b	miRanda	miRNA_target	X	16772828	16772848	-	.	15.6378	0.00301666	ENST00000380087	RBBP7
hsa-miR-34b	miRanda	miRNA_target	X	16772828	16772848	-	.	16.6331	0.0266959	ENST00000380085	RBBP7
hsa-miR-34b	miRanda	miRNA_target	X	19296254	19296275	-	.	16.421	0.0119451	ENST00000338883	NP_001001671.1
hsa-miR-34b	miRanda	miRNA_target	X	19288325	19288346	-	.	17.2634	0.00447368	ENST00000359173	NP_001001671.1
hsa-miR-34b	miRanda	miRNA_target	X	19288325	19288346	-	.	15.5546	0.0325854	ENST00000389349	NP_001001671.1
hsa-miR-34b	miRanda	miRNA_target	X	30230684	30230706	-	.	16.0497	0.0495273	ENST00000302154	NR0B1
hsa-miR-34b	miRanda	miRNA_target	X	44856375	44856397	+	.	15.4771	0.00256262	ENST00000377967	UTX
hsa-miR-34b	miRanda	miRNA_target	X	46959402	46959424	+	.	18.2142	0.00456518	ENST00000377351	UBE1
hsa-miR-34b	miRanda	miRNA_target	X	46959402	46959424	+	.	18.2142	0.00456518	ENST00000339655	UBE1
hsa-miR-34b	miRanda	miRNA_target	X	46959402	46959424	+	.	18.2142	0.00456518	ENST00000377269	UBE1
hsa-miR-34b	miRanda	miRNA_target	X	47802590	47802615	-	.	16.5172	0.0298974	ENST00000276054	ZNF182
hsa-miR-34b	miRanda	miRNA_target	X	50102034	50102056	+	.	16.9171	0.0194706	ENST00000376036	CCNB3
hsa-miR-34b	miRanda	miRNA_target	X	51168169	51168190	+	.	17.4897	0.0034433	ENST00000342995	NP_981952.1
hsa-miR-34b	miRanda	miRNA_target	X	51168401	51168423	+	.	15.5715	0.0034433	ENST00000342995	NP_981952.1
hsa-miR-34b	miRanda	miRNA_target	X	53280818	53280840	-	.	16.1912	0.0425591	ENST00000375364	NP_055890.1
hsa-miR-34b	miRanda	miRNA_target	X	53474975	53474998	-	.	17.4222	1.47559e-05	ENST00000168216	HADH2
hsa-miR-34b	miRanda	miRNA_target	X	53474975	53474998	-	.	17.4222	0.0110212	ENST00000375301	HADH2
hsa-miR-34b	miRanda	miRNA_target	X	53474975	53474998	-	.	17.3453	0.0120052	ENST00000375298	HADH2
hsa-miR-34b	miRanda	miRNA_target	X	53474975	53474998	-	.	17.3705	0.0116732	ENST00000375297	HADH2
hsa-miR-34b	miRanda	miRNA_target	X	54858947	54858968	+	.	17.2659	0.00580403	ENST00000347546	MAGED2
hsa-miR-34b	miRanda	miRNA_target	X	54976322	54976346	-	.	17.7616	0.00316355	ENST00000289537	PFKFB1
hsa-miR-34b	miRanda	miRNA_target	X	54976534	54976556	-	.	17.4222	0.00316355	ENST00000289537	PFKFB1
hsa-miR-34b	miRanda	miRNA_target	X	55667815	55667837	+	.	15.5389	0.00249724	ENST00000339140	FOXR2
hsa-miR-34b	miRanda	miRNA_target	X	63404851	63404873	-	.	17.3904	0.0114841	ENST00000374852	MTMR8
hsa-miR-34b	miRanda	miRNA_target	X	63404851	63404873	-	.	17.3945	0.0114313	ENST00000218162	MTMR8
hsa-miR-34b	miRanda	miRNA_target	X	65158789	65158811	-	.	16.7041	0.0243713	ENST00000374737	VSIG4
hsa-miR-34b	miRanda	miRNA_target	X	65158789	65158811	-	.	16.7109	0.0241906	ENST00000286089	VSIG4
hsa-miR-34b	miRanda	miRNA_target	X	67668954	67668976	+	.	16.1908	0.00362758	ENST00000315095	YIPF6
hsa-miR-34b	miRanda	miRNA_target	X	70278794	70278814	+	.	17.196	0.0141677	ENST00000374102	MED12
hsa-miR-34b	miRanda	miRNA_target	X	70278794	70278814	+	.	17.196	0.0141677	ENST00000374080	MED12
hsa-miR-34b	miRanda	miRNA_target	X	71984876	71984899	+	.	16.2808	0.00425699	ENST00000333826	DMRTC1
hsa-miR-34b	miRanda	miRNA_target	X	71984951	71984971	+	.	15.4718	0.00425699	ENST00000333826	DMRTC1
hsa-miR-34b	miRanda	miRNA_target	X	71984951	71984971	+	.	16.6787	0.0253779	ENST00000334036	DMRTC1
hsa-miR-34b	miRanda	miRNA_target	X	71984951	71984971	+	.	16.6615	0.0258685	ENST00000373533	DMRTC1
hsa-miR-34b	miRanda	miRNA_target	X	72009046	72009069	-	.	16.2808	0.00425699	ENST00000334472	DMRTC1
hsa-miR-34b	miRanda	miRNA_target	X	72008974	72008994	-	.	15.4718	0.00425699	ENST00000334472	DMRTC1
hsa-miR-34b	miRanda	miRNA_target	X	72008974	72008994	-	.	16.6487	0.0262388	ENST00000373531	DMRTC1
hsa-miR-34b	miRanda	miRNA_target	X	72008974	72008994	-	.	16.6615	0.0258685	ENST00000373530	DMRTC1
hsa-miR-34b	miRanda	miRNA_target	X	76599513	76599533	+	.	15.8211	0.0153571	ENST00000354299	FGF16
hsa-miR-34b	miRanda	miRNA_target	X	87896229	87896251	+	.	16.0603	0.0103225	ENST00000276127	CPXCR1
hsa-miR-34b	miRanda	miRNA_target	X	87896229	87896251	+	.	16.079	0.0266574	ENST00000373111	CPXCR1
hsa-miR-34b	miRanda	miRNA_target	X	99982498	99982520	+	.	16.7435	0.0236182	ENST00000263028	CSTF2
hsa-miR-34b	miRanda	miRNA_target	X	100537622	100537646	-	.	15.693	0.000470071	ENST00000372840	GLA
hsa-miR-34b	miRanda	miRNA_target	X	100797250	100797272	-	.	15.6508	0.0046008	ENST00000356824	ARMCX2
hsa-miR-34b	miRanda	miRNA_target	X	100797076	100797098	-	.	15.4319	0.0046008	ENST00000356824	ARMCX2
hsa-miR-34b	miRanda	miRNA_target	X	100797250	100797272	-	.	16.1778	0.0431773	ENST00000372812	ARMCX2
hsa-miR-34b	miRanda	miRNA_target	X	103106824	103106846	+	.	16.0142	0.0250917	ENST00000372602	TYBN_HUMAN
hsa-miR-34b	miRanda	miRNA_target	X	110375025	110375047	-	.	15.4919	0.000184842	ENST00000324068	CAPN6
hsa-miR-34b	miRanda	miRNA_target	X	118556362	118556385	-	.	16.3035	0.0377047	ENST00000371594	CXorf56
hsa-miR-34b	miRanda	miRNA_target	X	118556362	118556385	-	.	17.0371	0.00117145	ENST00000371590	CXorf56
hsa-miR-34b	miRanda	miRNA_target	X	118556214	118556238	-	.	16.0788	0.00117145	ENST00000371590	CXorf56
hsa-miR-34b	miRanda	miRNA_target	X	118556362	118556385	-	.	17.0975	0.00103581	ENST00000354307	CXorf56
hsa-miR-34b	miRanda	miRNA_target	X	118556214	118556238	-	.	16.1358	0.00103581	ENST00000354307	CXorf56
hsa-miR-34b	miRanda	miRNA_target	X	123342028	123342050	-	.	16.2909	0.0382211	ENST00000262800	ODZ1
hsa-miR-34b	miRanda	miRNA_target	X	128553758	128553779	+	.	15.6507	0.00593914	ENST00000287254	OCRL
hsa-miR-34b	miRanda	miRNA_target	X	130246059	130246081	-	.	16.5379	0.00459611	ENST00000370901	IGSF1
hsa-miR-34b	miRanda	miRNA_target	X	130246059	130246081	-	.	16.5414	0.00456433	ENST00000361998	IGSF1
hsa-miR-34b	miRanda	miRNA_target	X	133850795	133850817	-	.	16.7435	0.0233415	ENST00000370778	MOSPD1
hsa-miR-34b	miRanda	miRNA_target	X	133953157	133953178	+	.	15.8029	0.0358339	ENST00000330288	Q96HG1_HUMAN
hsa-miR-34b	miRanda	miRNA_target	X	145509125	145509147	+	.	16.5791	0.0283414	ENST00000332418	Q8NAQ8_HUMAN
hsa-miR-34b	miRanda	miRNA_target	X	146915745	146915767	+	.	16.7435	0.0233415	ENST00000317003	FMR1NB
hsa-miR-34b	miRanda	miRNA_target	X	148575782	148575803	-	.	16.3761	0.0354768	ENST00000333104	MAGEA11
hsa-miR-34b	miRanda	miRNA_target	X	151620977	151621000	+	.	16.5623	0.0156538	ENST00000329342	MAGEA2B
hsa-miR-34b	miRanda	miRNA_target	X	151620977	151621000	+	.	16.5933	0.0150959	ENST00000370295	MAGEA2B
hsa-miR-34b	miRanda	miRNA_target	X	151637262	151637285	+	.	16.6059	0.0103775	ENST00000331220	MAGEA2B
hsa-miR-34b	miRanda	miRNA_target	X	151637262	151637285	+	.	16.6028	0.0104167	ENST00000370293	MAGEA2B
hsa-miR-34b	miRanda	miRNA_target	X	151650423	151650446	-	.	16.6059	0.0148751	ENST00000357916	MAGEA12
hsa-miR-34b	miRanda	miRNA_target	X	151650423	151650446	-	.	16.6154	0.0147103	ENST00000370288	MAGEA12
hsa-miR-34b	miRanda	miRNA_target	X	151669510	151669533	-	.	16.6028	0.0276088	ENST00000370284	MAGEA2B
hsa-miR-34b	miRanda	miRNA_target	X	151669510	151669533	-	.	16.6059	0.0103775	ENST00000332329	MAGEA2B
hsa-miR-34b	miRanda	miRNA_target	X	151685789	151685812	-	.	16.3483	0.0199457	ENST00000370278	MAGEA3
hsa-miR-34b	miRanda	miRNA_target	X	151685789	151685812	-	.	16.3513	0.0198754	ENST00000356367	MAGEA3
hsa-miR-34b	miRanda	miRNA_target	X	153230193	153230215	-	.	17.6144	0.00893883	ENST00000360319	FLNA
hsa-miR-34b	miRanda	miRNA_target	X	153262792	153262814	+	.	15.8384	0.000943838	ENST00000369842	EMD
hsa-miR-34b	miRanda	miRNA_target	X	153366817	153366839	-	.	15.8384	0.00480444	ENST00000369653	UBL4A
hsa-miR-34b	miRanda	miRNA_target	X	153445874	153445897	+	.	17.2534	0.0133837	ENST00000369609	IKBKG
hsa-miR-34b	miRanda	miRNA_target	X	153445874	153445897	+	.	17.2911	0.012831	ENST00000369608	IKBKG
hsa-miR-34b	miRanda	miRNA_target	X	153445874	153445897	+	.	17.2503	0.0134301	ENST00000369601	IKBKG
hsa-miR-34b	miRanda	miRNA_target	1	24443	24465	-	.	17.6742	0.00832583	ENST00000379481	Q6VEP3_HUMAN
hsa-miR-34b	miRanda	miRNA_target	1	869443	869466	+	.	15.9277	0.00686298	ENST00000342066	SAMD11
hsa-miR-34b	miRanda	miRNA_target	1	890646	890668	+	.	15.7766	0.0375672	ENST00000379420	KLHL17
hsa-miR-34b	miRanda	miRNA_target	1	890646	890668	+	.	15.7907	0.0369601	ENST00000338591	KLHL17
hsa-miR-34b	miRanda	miRNA_target	1	1068563	1068584	+	.	15.6176	0.00312701	ENST00000379318
hsa-miR-34b	miRanda	miRNA_target	1	1098933	1098954	-	.	16.315	0.0372405	ENST00000379317	Q6ZQQ1_HUMAN
hsa-miR-34b	miRanda	miRNA_target	1	1217007	1217030	+	.	17.028	0.00295246	ENST00000338555	SCNN1D
hsa-miR-34b	miRanda	miRNA_target	1	2061424	2061446	-	.	16.0752	0.0481985	ENST00000378562	Q4G173_HUMAN
hsa-miR-34b	miRanda	miRNA_target	1	2242628	2242650	-	.	16.4041	0.0179323	ENST00000378531	MORN1
hsa-miR-34b	miRanda	miRNA_target	1	2242628	2242650	-	.	16.4041	0.0179323	ENST00000263742	MORN1
hsa-miR-34b	miRanda	miRNA_target	1	6450118	6450140	-	.	16.6946	0.0227381	ENST00000377740	PLEKHG5
hsa-miR-34b	miRanda	miRNA_target	1	6450118	6450140	-	.	16.5839	0.00314606	ENST00000377725	PLEKHG5
hsa-miR-34b	miRanda	miRNA_target	1	6450472	6450489	-	.	15.6147	0.00314606	ENST00000377725	PLEKHG5
hsa-miR-34b	miRanda	miRNA_target	1	6450118	6450140	-	.	16.6987	0.0226356	ENST00000354044	PLEKHG5
hsa-miR-34b	miRanda	miRNA_target	1	6450118	6450140	-	.	16.7194	0.0221256	ENST00000340850	PLEKHG5
hsa-miR-34b	miRanda	miRNA_target	1	10402441	10402463	+	.	16.8964	0.0118497	ENST00000270776	PGD
hsa-miR-34b	miRanda	miRNA_target	1	10402441	10402463	+	.	16.9685	0.000368962	ENST00000377062	PGD
hsa-miR-34b	miRanda	miRNA_target	1	10630260	10630282	-	.	15.4621	0.0379757	ENST00000344008	CASZ1
hsa-miR-34b	miRanda	miRNA_target	1	10630260	10630282	-	.	15.4649	0.0378511	ENST00000377015	CASZ1
hsa-miR-34b	miRanda	miRNA_target	1	11049306	11049328	-	.	15.8384	0.000113992	ENST00000376936	EXOSC10
hsa-miR-34b	miRanda	miRNA_target	1	11657180	11657202	-	.	15.8384	0.00265549	ENST00000376692	MAD2L2
hsa-miR-34b	miRanda	miRNA_target	1	11658221	11658243	-	.	16.1423	0.044857	ENST00000376664	MAD2L2
hsa-miR-34b	miRanda	miRNA_target	1	11658221	11658243	-	.	16.1134	0.0462656	ENST00000376655	MAD2L2
hsa-miR-34b	miRanda	miRNA_target	1	11732942	11732963	+	.	15.6952	0.00412632	ENST00000376629	AGTRAP
hsa-miR-34b	miRanda	miRNA_target	1	11733273	11733295	+	.	15.4845	0.00412632	ENST00000376629	AGTRAP
hsa-miR-34b	miRanda	miRNA_target	1	11732942	11732963	+	.	15.7067	0.00403028	ENST00000314340	AGTRAP
hsa-miR-34b	miRanda	miRNA_target	1	11733273	11733295	+	.	15.4959	0.00403028	ENST00000314340	AGTRAP
hsa-miR-34b	miRanda	miRNA_target	1	14380945	14380967	+	.	16.5892	0.0276377	ENST00000376035	Q5THJ9_HUMAN
hsa-miR-34b	miRanda	miRNA_target	1	17185185	17185208	-	.	15.6121	0.0122418	ENST00000326735	ATP13A2
hsa-miR-34b	miRanda	miRNA_target	1	17533722	17533744	+	.	19.463	0.00112346	ENST00000375453	PADI4
hsa-miR-34b	miRanda	miRNA_target	1	17533722	17533744	+	.	16.7109	0.0244884	ENST00000358829	PADI4
hsa-miR-34b	miRanda	miRNA_target	1	19466300	19466324	-	.	16.9697	0.0181957	ENST00000341714	NP_957704.1
hsa-miR-34b	miRanda	miRNA_target	1	19481732	19481752	-	.	16.2909	0.0382211	ENST00000361640	AKR7A3
hsa-miR-34b	miRanda	miRNA_target	1	19481732	19481752	-	.	16.2909	0.0382211	ENST00000062030	AKR7A3
hsa-miR-34b	miRanda	miRNA_target	1	20817649	20817672	+	.	18.9638	0.00196813	ENST00000375071	CDA
hsa-miR-34b	miRanda	miRNA_target	1	20817649	20817672	+	.	18.9826	0.00192708	ENST00000289839	CDA
hsa-miR-34b	miRanda	miRNA_target	1	20863641	20863663	-	.	16.2428	8.63117e-05	ENST00000375044	KIF17
hsa-miR-34b	miRanda	miRNA_target	1	20863641	20863663	-	.	16.2488	8.47706e-05	ENST00000321188	KIF17
hsa-miR-34b	miRanda	miRNA_target	1	22788625	22788648	+	.	16.6303	0.0264225	ENST00000374644	EPHA8
hsa-miR-34b	miRanda	miRNA_target	1	22847097	22847118	+	.	16.4041	0.00011654	ENST00000374640	C1QC
hsa-miR-34b	miRanda	miRNA_target	1	22847052	22847074	+	.	15.9515	0.00011654	ENST00000374640	C1QC
hsa-miR-34b	miRanda	miRNA_target	1	22847097	22847118	+	.	16.4041	0.00195419	ENST00000340041	C1QC
hsa-miR-34b	miRanda	miRNA_target	1	22847052	22847074	+	.	15.9515	0.00195419	ENST00000340041	C1QC
hsa-miR-34b	miRanda	miRNA_target	1	24319275	24319297	-	.	16.0767	0.00231542	ENST00000270800	IL22RA1
hsa-miR-34b	miRanda	miRNA_target	1	26083675	26083697	-	.	15.892	0.00344483	ENST00000324654	NP_689710.1
hsa-miR-34b	miRanda	miRNA_target	1	26996978	26997000	+	.	16.9114	0.000649507	ENST00000374147	PIGV
hsa-miR-34b	miRanda	miRNA_target	1	26996978	26997000	+	.	16.5319	0.0294203	ENST00000078527	PIGV
hsa-miR-34b	miRanda	miRNA_target	1	26996978	26997000	+	.	16.5481	0.0289062	ENST00000374145	PIGV
hsa-miR-34b	miRanda	miRNA_target	1	27578277	27578298	-	.	15.9096	0.000761573	ENST00000374030	CD164L2
hsa-miR-34b	miRanda	miRNA_target	1	28399982	28400004	-	.	16.7465	0.0232622	ENST00000321830	DNAJC8
hsa-miR-34b	miRanda	miRNA_target	1	28399982	28400004	-	.	16.7516	0.000368607	ENST00000263697	DNAJC8
hsa-miR-34b	miRanda	miRNA_target	1	28480586	28480608	+	.	15.4387	0.00921106	ENST00000253063	SESN2
hsa-miR-34b	miRanda	miRNA_target	1	28968800	28968822	+	.	17.228	0.00386918	ENST00000373812	YTHDF2
hsa-miR-34b	miRanda	miRNA_target	1	28968800	28968822	+	.	17.2304	0.0137314	ENST00000361734	YTHDF2
hsa-miR-34b	miRanda	miRNA_target	1	28968800	28968822	+	.	17.1655	0.0147624	ENST00000331716	YTHDF2
hsa-miR-34b	miRanda	miRNA_target	1	29393007	29393029	-	.	16.4041	0.0138779	ENST00000373788	MECR
hsa-miR-34b	miRanda	miRNA_target	1	31679847	31679869	+	.	15.6903	0.0141548	ENST00000373710	SERC2_HUMAN
hsa-miR-34b	miRanda	miRNA_target	1	31917453	31917475	-	.	16.9697	0.0183633	ENST00000373668	COL16A1
hsa-miR-34b	miRanda	miRNA_target	1	32571676	32571699	+	.	17.3743	0.0116927	ENST00000271095	HDAC1
hsa-miR-34b	miRanda	miRNA_target	1	32572717	32572739	-	.	16.1915	0.00189186	ENST00000329421	MARCKSL1
hsa-miR-34b	miRanda	miRNA_target	1	32572717	32572739	-	.	16.2159	0.00403297	ENST00000309458	MARCKSL1
hsa-miR-34b	miRanda	miRNA_target	1	35023994	35024016	+	.	16.8216	0.000231061	ENST00000373366	GJB3
hsa-miR-34b	miRanda	miRNA_target	1	35023994	35024016	+	.	16.826	0.000228856	ENST00000340955	GJB3
hsa-miR-34b	miRanda	miRNA_target	1	35023994	35024016	+	.	16.8152	0.000234395	ENST00000373362	GJB3
hsa-miR-34b	miRanda	miRNA_target	1	35219994	35220017	-	.	16.5399	0.0291282	ENST00000373337	ZMYM6
hsa-miR-34b	miRanda	miRNA_target	1	36562757	36562779	+	.	16.2056	0.00294789	ENST00000312808	C1orf113
hsa-miR-34b	miRanda	miRNA_target	1	36631796	36631818	-	.	15.9041	0.00691266	ENST00000315732	LSM10
hsa-miR-34b	miRanda	miRNA_target	1	37849863	37849885	-	.	15.8556	0.0406714	ENST00000356545	RSPO1_HUMAN
hsa-miR-34b	miRanda	miRNA_target	1	39124605	39124627	-	.	16.6187	0.0267617	ENST00000372990	RHBDL2
hsa-miR-34b	miRanda	miRNA_target	1	39896791	39896813	-	.	15.6477	0.0104939	ENST00000235628	NT5C1A
hsa-miR-34b	miRanda	miRNA_target	1	40310586	40310608	+	.	15.8957	0.0148048	ENST00000372805	CAP1
hsa-miR-34b	miRanda	miRNA_target	1	40310586	40310608	+	.	15.9073	0.00996077	ENST00000372797	CAP1
hsa-miR-34b	miRanda	miRNA_target	1	40310586	40310608	+	.	15.8972	0.0100877	ENST00000340450	CAP1
hsa-miR-34b	miRanda	miRNA_target	1	41098897	41098919	-	.	15.7408	0.0423301	ENST00000323860	CITED4
hsa-miR-34b	miRanda	miRNA_target	1	42401144	42401163	-	.	16.6303	0.00392628	ENST00000357001	GUCA2A
hsa-miR-34b	miRanda	miRNA_target	1	42653253	42653275	+	.	16.1778	0.0228603	ENST00000372570	FAM80A
hsa-miR-34b	miRanda	miRNA_target	1	43013823	43013845	+	.	16.9174	0.0194641	ENST00000372525	C1orf50
hsa-miR-34b	miRanda	miRNA_target	1	43013823	43013845	+	.	16.9283	0.0192295	ENST00000296389	C1orf50
hsa-miR-34b	miRanda	miRNA_target	1	43090405	43090428	+	.	15.8816	0.00223025	ENST00000372508	ZNF691
hsa-miR-34b	miRanda	miRNA_target	1	43090439	43090459	+	.	15.7778	0.00223025	ENST00000372508	ZNF691
hsa-miR-34b	miRanda	miRNA_target	1	43090405	43090428	+	.	15.8916	0.0021839	ENST00000311634	ZNF691
hsa-miR-34b	miRanda	miRNA_target	1	43090439	43090459	+	.	15.7877	0.0021839	ENST00000311634	ZNF691
hsa-miR-34b	miRanda	miRNA_target	1	43090405	43090428	+	.	16.2884	0.0023245	ENST00000372503	ZNF691
hsa-miR-34b	miRanda	miRNA_target	1	43090439	43090459	+	.	16.182	0.0023245	ENST00000372503	ZNF691
hsa-miR-34b	miRanda	miRNA_target	1	43402471	43402494	-	.	15.7253	2.37535e-05	ENST00000236051	EBNA1BP2
hsa-miR-34b	miRanda	miRNA_target	1	43561058	43561080	+	.	15.5093	0.00018721	ENST00000372476	TIE1
hsa-miR-34b	miRanda	miRNA_target	1	44169020	44169042	+	.	16.5343	0.0293441	ENST00000361392	ST3GAL3
hsa-miR-34b	miRanda	miRNA_target	1	44169020	44169042	+	.	16.5361	0.00776519	ENST00000262915	ST3GAL3
hsa-miR-34b	miRanda	miRNA_target	1	44169020	44169042	+	.	16.5029	0.0303672	ENST00000330208	ST3GAL3
hsa-miR-34b	miRanda	miRNA_target	1	44169020	44169042	+	.	16.2132	0.0415647	ENST00000335430	ST3GAL3
hsa-miR-34b	miRanda	miRNA_target	1	44228981	44229002	+	.	15.9574	0.000216575	ENST00000372324	B4GALT2
hsa-miR-34b	miRanda	miRNA_target	1	44228981	44229002	+	.	15.9551	0.0315156	ENST00000309519	B4GALT2
hsa-miR-34b	miRanda	miRNA_target	1	45060392	45060414	-	.	15.9984	0.00609853	ENST00000372192	PTCH2
hsa-miR-34b	miRanda	miRNA_target	1	45252744	45252767	+	.	15.7133	0.0421414	ENST00000372135	UROD
hsa-miR-34b	miRanda	miRNA_target	1	52027409	52027430	-	.	15.4247	0.000217192	ENST00000354831	NRD1
hsa-miR-34b	miRanda	miRNA_target	1	52584748	52584770	+	.	16.3949	0.00201142	ENST00000287727	ZFYVE9
hsa-miR-34b	miRanda	miRNA_target	1	52584748	52584770	+	.	16.3905	0.0343149	ENST00000371591	ZFYVE9
hsa-miR-34b	miRanda	miRNA_target	1	52662132	52662154	-	.	16.3313	0.0372754	ENST00000371544	ZCH11_HUMAN
hsa-miR-34b	miRanda	miRNA_target	1	52662132	52662154	-	.	16.3397	0.0290183	ENST00000257177	ZCH11_HUMAN
hsa-miR-34b	miRanda	miRNA_target	1	53452239	53452263	+	.	15.4817	0.000765695	ENST00000371486	CPT2
hsa-miR-34b	miRanda	miRNA_target	1	54006037	54006057	-	.	16.9697	0.00195419	ENST00000287885	TMEM48
hsa-miR-34b	miRanda	miRNA_target	1	54283786	54283807	-	.	16.2909	0.0382211	ENST00000371337	TMEM59
hsa-miR-34b	miRanda	miRNA_target	1	61937744	61937767	-	.	17.3972	0.0113975	ENST00000371177	TM2D1
hsa-miR-34b	miRanda	miRNA_target	1	67036216	67036238	-	.	17.7616	0.0075808	ENST00000304526	INSL5
hsa-miR-34b	miRanda	miRNA_target	1	74944521	74944543	-	.	15.5606	0.00684811	ENST00000263416	CRYZ
hsa-miR-34b	miRanda	miRNA_target	1	74944521	74944543	-	.	17.1597	0.0147486	ENST00000370871	CRYZ
hsa-miR-34b	miRanda	miRNA_target	1	77330467	77330488	-	.	17.215	0.0138727	ENST00000271047	PIGK
hsa-miR-34b	miRanda	miRNA_target	1	77803061	77803084	-	.	15.6675	0.026699	ENST00000370801	ZZZ3
hsa-miR-34b	miRanda	miRNA_target	1	89953184	89953206	+	.	16.6303	0.0264225	ENST00000302730	LRRC8C
hsa-miR-34b	miRanda	miRNA_target	1	94440595	94440617	-	.	15.863	0.00290335	ENST00000370217	ARHGAP29
hsa-miR-34b	miRanda	miRNA_target	1	94440157	94440180	-	.	15.6529	0.00290335	ENST00000370217	ARHGAP29
hsa-miR-34b	miRanda	miRNA_target	1	100378890	100378913	+	.	16.1713	0.0434794	ENST00000370140	CCDC76
hsa-miR-34b	miRanda	miRNA_target	1	100737536	100737557	+	.	16.9697	0.0181957	ENST00000359262	CDC14A
hsa-miR-34b	miRanda	miRNA_target	1	100737536	100737557	+	.	16.9697	0.0181957	ENST00000361544	CDC14A
hsa-miR-34b	miRanda	miRNA_target	1	109274291	109274313	+	.	16.064	0.00512268	ENST00000369987	GPSM2
hsa-miR-34b	miRanda	miRNA_target	1	109274291	109274313	+	.	16.125	0.0456928	ENST00000369986	GPSM2
hsa-miR-34b	miRanda	miRNA_target	1	109441020	109441043	+	.	16.1778	0.00316355	ENST00000294665	C1orf119
hsa-miR-34b	miRanda	miRNA_target	1	109440922	109440944	+	.	16.0647	0.00316355	ENST00000294665	C1orf119
hsa-miR-34b	miRanda	miRNA_target	1	109547158	109547170	+	.	17.4222	0.00248395	ENST00000369938	KIAA1324
hsa-miR-34b	miRanda	miRNA_target	1	109835676	109835697	+	.	15.4662	0.00428619	ENST00000294668	ATXN7L2
hsa-miR-34b	miRanda	miRNA_target	1	110937878	110937901	-	.	16.6635	0.0037059	ENST00000369770	KCNA2
hsa-miR-34b	miRanda	miRNA_target	1	110937878	110937901	-	.	16.6816	0.00357591	ENST00000336971	KCNA2
hsa-miR-34b	miRanda	miRNA_target	1	111016879	111016901	-	.	15.6898	0.00585905	ENST00000369769	KCNA3
hsa-miR-34b	miRanda	miRNA_target	1	111587380	111587403	+	.	16.2909	0.0298809	ENST00000369748	CHI3L2
hsa-miR-34b	miRanda	miRNA_target	1	111587380	111587403	+	.	16.2909	0.0298809	ENST00000234617	CHI3L2
hsa-miR-34b	miRanda	miRNA_target	1	120088281	120088303	+	.	17.6485	0.000420202	ENST00000369409	PHGDH
hsa-miR-34b	miRanda	miRNA_target	1	120088281	120088303	+	.	17.6485	0.00152286	ENST00000263167	PHGDH
hsa-miR-34b	miRanda	miRNA_target	1	147313994	147314015	+	.	16.6001	0.027689	ENST00000369182
hsa-miR-34b	miRanda	miRNA_target	1	148799853	148799875	+	.	15.8054	0.00210338	ENST00000271643	ADAMTSL4
hsa-miR-34b	miRanda	miRNA_target	1	149398572	149398594	+	.	16.588	0.000765778	ENST00000368910	TNFAIP8L2
hsa-miR-34b	miRanda	miRNA_target	1	149506465	149506487	+	.	16.0647	0.0487427	ENST00000368883	PSMD4
hsa-miR-34b	miRanda	miRNA_target	1	149581120	149581143	-	.	16.2909	0.0382211	ENST00000368870	RFX5
hsa-miR-34b	miRanda	miRNA_target	1	149820868	149820890	+	.	16.7968	0.0222597	ENST00000368849	TUFT1
hsa-miR-34b	miRanda	miRNA_target	1	149820868	149820890	+	.	16.7976	0.0222386	ENST00000342552	TUFT1
hsa-miR-34b	miRanda	miRNA_target	1	150012835	150012857	-	.	16.1459	0.0457115	ENST00000368822	TDRKH
hsa-miR-34b	miRanda	miRNA_target	1	151388789	151388810	-	.	18.2796	0.00167756	ENST00000368748	SPRR2G
hsa-miR-34b	miRanda	miRNA_target	1	151600054	151600077	+	.	16.0647	0.00652561	ENST00000368738	S100A9
hsa-miR-34b	miRanda	miRNA_target	1	151600054	151600077	+	.	16.0647	0.0487427	ENST00000295382	S100A9
hsa-miR-34b	miRanda	miRNA_target	1	153301604	153301626	+	.	16.0647	0.0263079	ENST00000356955	ADAM15
hsa-miR-34b	miRanda	miRNA_target	1	153301604	153301626	+	.	16.0647	0.0263079	ENST00000271836	ADAM15
hsa-miR-34b	miRanda	miRNA_target	1	153301604	153301626	+	.	16.0647	0.0263079	ENST00000368413	ADAM15
hsa-miR-34b	miRanda	miRNA_target	1	153301604	153301626	+	.	15.8987	0.0319184	ENST00000368412	ADAM15
hsa-miR-34b	miRanda	miRNA_target	1	154245612	154245633	-	.	16.1775	0.000719058	ENST00000368312	SSR2
hsa-miR-34b	miRanda	miRNA_target	1	154245612	154245633	-	.	16.181	0.0430293	ENST00000295702	SSR2
hsa-miR-34b	miRanda	miRNA_target	1	154621610	154621632	+	.	15.5605	0.00280958	ENST00000368247	RHBG
hsa-miR-34b	miRanda	miRNA_target	1	154621610	154621632	+	.	15.5685	0.000867233	ENST00000368246	RHBG
hsa-miR-34b	miRanda	miRNA_target	1	154621610	154621632	+	.	15.7934	0.00434492	ENST00000255013	RHBG
hsa-miR-34b	miRanda	miRNA_target	1	158018907	158018929	+	.	15.6121	3.76665e-05	ENST00000368109	DUSP23
hsa-miR-34b	miRanda	miRNA_target	1	158018907	158018929	+	.	15.6121	0.00402034	ENST00000289711	DUSP23
hsa-miR-34b	miRanda	miRNA_target	1	158154833	158154855	-	.	16.1215	0.045867	ENST00000368097	TAGLN2
hsa-miR-34b	miRanda	miRNA_target	1	158163667	158163689	-	.	16.0647	6.45797e-05	ENST00000198587	IGSF9
hsa-miR-34b	miRanda	miRNA_target	1	158328000	158328023	-	.	15.6843	0.000440025	ENST00000368086	IGSF8
hsa-miR-34b	miRanda	miRNA_target	1	159274280	159274292	-	.	16.5172	0.0298974	ENST00000318289	F11R
hsa-miR-34b	miRanda	miRNA_target	1	159283971	159283993	-	.	16.261	0.00452414	ENST00000368016	ARHGAP30
hsa-miR-34b	miRanda	miRNA_target	1	159283433	159283455	-	.	15.5451	0.00452414	ENST00000368016	ARHGAP30
hsa-miR-34b	miRanda	miRNA_target	1	159283971	159283993	-	.	16.2632	0.00450462	ENST00000368015	ARHGAP30
hsa-miR-34b	miRanda	miRNA_target	1	159283433	159283455	-	.	15.5472	0.00450462	ENST00000368015	ARHGAP30
hsa-miR-34b	miRanda	miRNA_target	1	159394975	159394997	+	.	16.8278	6.02159e-05	ENST00000368003	UFC1
hsa-miR-34b	miRanda	miRNA_target	1	159394975	159394997	+	.	16.8381	5.84304e-05	ENST00000271446	UFC1
hsa-miR-34b	miRanda	miRNA_target	1	159599246	159599268	+	.	16.3764	4.20643e-06	ENST00000271481	SDHC
hsa-miR-34b	miRanda	miRNA_target	1	159993390	159993413	+	.	16.5172	0.00117605	ENST00000367943	DUSP12
hsa-miR-34b	miRanda	miRNA_target	1	159993390	159993413	+	.	16.5172	0.0303534	ENST00000194039	DUSP12
hsa-miR-34b	miRanda	miRNA_target	1	164143745	164143767	+	.	15.7253	0.00161234	ENST00000367879	UCK2
hsa-miR-34b	miRanda	miRNA_target	1	164143745	164143767	+	.	15.7253	0.00249267	ENST00000271395	UCK2
hsa-miR-34b	miRanda	miRNA_target	1	166312847	166312868	+	.	15.6661	0.0459875	ENST00000367843	IQWD1
hsa-miR-34b	miRanda	miRNA_target	1	166549233	166549255	+	.	15.9063	0.00183699	ENST00000367821	TBX19
hsa-miR-34b	miRanda	miRNA_target	1	167368429	167368450	-	.	15.7253	0.00701466	ENST00000367811	NME7
hsa-miR-34b	miRanda	miRNA_target	1	167368429	167368450	-	.	15.7253	0.0385182	ENST00000271371	NME7
hsa-miR-34b	miRanda	miRNA_target	1	168089001	168089023	+	.	15.5264	0.00464331	ENST00000367772	C1orf112
hsa-miR-34b	miRanda	miRNA_target	1	168088943	168088963	+	.	15.4275	0.00464331	ENST00000367772	C1orf112
hsa-miR-34b	miRanda	miRNA_target	1	174850537	174850559	-	.	16.2597	0.0403333	ENST00000308465
hsa-miR-34b	miRanda	miRNA_target	1	177152352	177152374	+	.	17.2458	0.00972604	ENST00000263728	RALGPS2
hsa-miR-34b	miRanda	miRNA_target	1	177152352	177152374	+	.	15.9968	0.0391183	ENST00000367634	RALGPS2
hsa-miR-34b	miRanda	miRNA_target	1	182306439	182306458	+	.	16.6303	0.0267778	ENST00000367516	SEN15_HUMAN
hsa-miR-34b	miRanda	miRNA_target	1	191254254	191254274	-	.	16.8411	0.000358402	ENST00000367449	UCHL5
hsa-miR-34b	miRanda	miRNA_target	1	191254437	191254459	-	.	16.6224	0.000358402	ENST00000367449	UCHL5
hsa-miR-34b	miRanda	miRNA_target	1	191254254	191254274	-	.	16.6501	0.000541725	ENST00000367448	UCHL5
hsa-miR-34b	miRanda	miRNA_target	1	191254437	191254459	-	.	16.4339	0.000541725	ENST00000367448	UCHL5
hsa-miR-34b	miRanda	miRNA_target	1	191254254	191254274	-	.	16.6541	0.000537086	ENST00000367447	UCHL5
hsa-miR-34b	miRanda	miRNA_target	1	191254437	191254459	-	.	16.4378	0.000537086	ENST00000367447	UCHL5
hsa-miR-34b	miRanda	miRNA_target	1	196992607	196992629	+	.	16.1684	0.0436152	ENST00000367373	PTPRC
hsa-miR-34b	miRanda	miRNA_target	1	198642702	198642724	-	.	15.6121	0.00900203	ENST00000367354	ZNF281
hsa-miR-34b	miRanda	miRNA_target	1	198642702	198642724	-	.	15.6121	0.00900203	ENST00000367353	ZNF281
hsa-miR-34b	miRanda	miRNA_target	1	200544814	200544836	+	.	15.4634	0.0089691	ENST00000367277	LGR6
hsa-miR-34b	miRanda	miRNA_target	1	202434022	202434044	-	.	15.8384	0.00316355	ENST00000308302	GOLT1A
hsa-miR-34b	miRanda	miRNA_target	1	202769400	202769422	+	.	15.4383	0.00454093	ENST00000367181	MDM4
hsa-miR-34b	miRanda	miRNA_target	1	203319044	203319066	-	.	16.1463	0.00709055	ENST00000367167	TMEM81
hsa-miR-34b	miRanda	miRNA_target	1	203572589	203572612	-	.	15.4323	3.26471e-05	ENST00000294958	KLHDC8A
hsa-miR-34b	miRanda	miRNA_target	1	208022117	208022137	+	.	17.8748	0.00665632	ENST00000367025	TRAF3IP3
hsa-miR-34b	miRanda	miRNA_target	1	208022114	208022137	+	.	18.3187	0.000696105	ENST00000367026	TRAF3IP3
hsa-miR-34b	miRanda	miRNA_target	1	208022117	208022137	+	.	17.8748	0.00665632	ENST00000367024	TRAF3IP3
hsa-miR-34b	miRanda	miRNA_target	1	210601576	210601598	+	.	16.0888	0.00108824	ENST00000261461	PPP2R5A
hsa-miR-34b	miRanda	miRNA_target	1	210601576	210601598	+	.	16.0946	0.0483552	ENST00000366990	PPP2R5A
hsa-miR-34b	miRanda	miRNA_target	1	211513194	211513216	+	.	15.8264	0.000555897	ENST00000259161	RPS6KC1
hsa-miR-34b	miRanda	miRNA_target	1	214444125	214444148	+	.	15.7253	0.00249267	ENST00000366941
hsa-miR-34b	miRanda	miRNA_target	1	219124824	219124846	+	.	15.6633	0.00616866	ENST00000366903	HLX1
hsa-miR-34b	miRanda	miRNA_target	1	219124824	219124846	+	.	15.6831	0.0060156	ENST00000259148	HLX1
hsa-miR-34b	miRanda	miRNA_target	1	220798452	220798474	-	.	17.0828	0.0161883	ENST00000337256	TAF1A
hsa-miR-34b	miRanda	miRNA_target	1	224961944	224961968	-	.	16.8299	0.0214547	ENST00000366784	ITPKB
hsa-miR-34b	miRanda	miRNA_target	1	227507039	227507065	+	.	16.1288	0.0465748	ENST00000366690	RAB4A
hsa-miR-34b	miRanda	miRNA_target	1	229004152	229004174	+	.	17.3879	0.0115165	ENST00000354537	CAPN9
hsa-miR-34b	miRanda	miRNA_target	1	233678714	233678736	+	.	16.8566	0.0025748	ENST00000366601	TBCE
hsa-miR-34b	miRanda	miRNA_target	1	233694952	233694973	-	.	16.3478	0.00158242	ENST00000313984	B3GALNT2
hsa-miR-34b	miRanda	miRNA_target	1	238139260	238139282	+	.	16.7435	0.0233415	ENST00000255380	CHRM3
hsa-miR-34b	miRanda	miRNA_target	22	17279237	17279259	+	.	16.6723	0.0255589	ENST00000331444	DGCR6
hsa-miR-34b	miRanda	miRNA_target	22	18682141	18682163	-	.	16.6723	0.00152939	ENST00000248879	DGCR6L
hsa-miR-34b	miRanda	miRNA_target	22	19392124	19392146	-	.	18.7102	0.00261639	ENST00000255882	PIK4CA
hsa-miR-34b	miRanda	miRNA_target	22	20157432	20157454	-	.	19.5452	0.00102438	ENST00000328539	NP_955377.2
hsa-miR-34b	miRanda	miRNA_target	22	20157432	20157454	-	.	16.4167	0.0333513	ENST00000360806	NP_955377.2
hsa-miR-34b	miRanda	miRNA_target	22	20312578	20312599	-	.	15.7867	0.000169946	ENST00000292778	NP_001017964.1
hsa-miR-34b	miRanda	miRNA_target	22	21005492	21005515	+	.	16.2293	0.0408471	ENST00000331167	Q9H5Z4_HUMAN
hsa-miR-34b	miRanda	miRNA_target	22	21038016	21038038	+	.	15.5546	0.0469669	ENST00000334392
hsa-miR-34b	miRanda	miRNA_target	22	27521115	27521136	-	.	17.0583	2.36133e-05	ENST00000344347	XBP1
hsa-miR-34b	miRanda	miRNA_target	22	27521115	27521136	-	.	16.2543	0.0286873	ENST00000216037	XBP1
hsa-miR-34b	miRanda	miRNA_target	22	30632687	30632709	+	.	15.9088	0.00334183	ENST00000266091	DEPD5_HUMAN
hsa-miR-34b	miRanda	miRNA_target	22	34150287	34150309	+	.	16.5172	7.11437e-06	ENST00000216122	MCM5
hsa-miR-34b	miRanda	miRNA_target	22	34150390	34150416	+	.	15.499	7.11437e-06	ENST00000216122	MCM5
hsa-miR-34b	miRanda	miRNA_target	22	36804188	36804210	-	.	16.2909	0.0382211	ENST00000320521	SLC16A8
hsa-miR-34b	miRanda	miRNA_target	22	37208981	37209001	+	.	15.4893	0.00789159	ENST00000216014	KDELR3
hsa-miR-34b	miRanda	miRNA_target	22	37211706	37211729	-	.	16.4041	0.00155343	ENST00000381633	DDX17_HUMAN
hsa-miR-34b	miRanda	miRNA_target	22	37399377	37399398	+	.	16.1582	0.000824176	ENST00000216029	PGEA1
hsa-miR-34b	miRanda	miRNA_target	22	37413482	37413504	-	.	15.6536	0.00827299	ENST00000216039	JOSD1
hsa-miR-34b	miRanda	miRNA_target	22	40303080	40303105	-	.	15.7141	0.000748721	ENST00000216259	PMM1
hsa-miR-34b	miRanda	miRNA_target	22	41892758	41892780	-	.	16.2975	0.000177527	ENST00000216129	TTLL12
hsa-miR-34b	miRanda	miRNA_target	22	41892758	41892780	-	.	16.1919	0.0425273	ENST00000357017	TTLL12
hsa-miR-34b	miRanda	miRNA_target	22	42674044	42674066	+	.	16.1094	0.0368988	ENST00000216180	PNPLA3
hsa-miR-34b	miRanda	miRNA_target	22	45948214	45948234	+	.	16.2949	0.000733593	ENST00000337137	TBC1D22A
hsa-miR-34b	miRanda	miRNA_target	22	48684312	48684333	+	.	16.1134	0.0473701	ENST00000380969	Q6ZTH8_HUMAN
hsa-miR-34b	miRanda	miRNA_target	22	48707041	48707064	+	.	16.0647	0.00591225	ENST00000328268	CRELD2
hsa-miR-34b	miRanda	miRNA_target	22	49308085	49308107	-	.	16.2172	0.00171285	ENST00000252785	SCO2
hsa-miR-34b	miRanda	miRNA_target	12	1626030	1626051	+	.	16.3943	0.000216549	ENST00000310594	WNT5B
hsa-miR-34b	miRanda	miRNA_target	12	4595147	4595165	-	.	16.2909	0.0157448	ENST00000228850	AKAP3
hsa-miR-34b	miRanda	miRNA_target	12	5928406	5928428	-	.	16.5172	0.000161694	ENST00000261405	VWF
hsa-miR-34b	miRanda	miRNA_target	12	6307795	6307818	+	.	15.8508	0.00374097	ENST00000011684	PLEKHG6
hsa-miR-34b	miRanda	miRNA_target	12	6925353	6925375	+	.	15.9515	0.00900203	ENST00000229281	C12orf57
hsa-miR-34b	miRanda	miRNA_target	12	8060987	8061009	+	.	15.8056	0.0436215	ENST00000345055	Q9UCR6_HUMAN
hsa-miR-34b	miRanda	miRNA_target	12	13046744	13046766	+	.	16.0436	0.0498505	ENST00000331998	Q8IXE5_HUMAN
hsa-miR-34b	miRanda	miRNA_target	12	15947605	15947628	+	.	16.9311	2.73281e-07	ENST00000025399	STRAP
hsa-miR-34b	miRanda	miRNA_target	12	15947241	15947263	+	.	15.8595	2.73281e-07	ENST00000025399	STRAP
hsa-miR-34b	miRanda	miRNA_target	12	19420319	19420340	+	.	16.2924	0.0381601	ENST00000317589	PLEKHA5
hsa-miR-34b	miRanda	miRNA_target	12	26949597	26949619	-	.	16.2545	9.30418e-05	ENST00000261191	C12orf11
hsa-miR-34b	miRanda	miRNA_target	12	27366912	27366934	+	.	15.4796	1.48641e-05	ENST00000389032	STK38L
hsa-miR-34b	miRanda	miRNA_target	12	30753808	30753830	-	.	17.0233	0.00013571	ENST00000251071	C1QDC1
hsa-miR-34b	miRanda	miRNA_target	12	30753858	30753881	-	.	15.4656	0.00013571	ENST00000251071	C1QDC1
hsa-miR-34b	miRanda	miRNA_target	12	44601555	44601577	-	.	16.0705	0.0484417	ENST00000266589	SFRS2IP
hsa-miR-34b	miRanda	miRNA_target	12	47682364	47682386	-	.	16.716	0.000163818	ENST00000316299	PRKAG1
hsa-miR-34b	miRanda	miRNA_target	12	47682897	47682919	-	.	15.9847	0.000163818	ENST00000316299	PRKAG1
hsa-miR-34b	miRanda	miRNA_target	12	47745127	47745149	-	.	15.8108	0.0200042	ENST00000301068	RHEBL1
hsa-miR-34b	miRanda	miRNA_target	12	48031639	48031661	+	.	18.2142	0.00100824	ENST00000357435	NP_079178.2
hsa-miR-34b	miRanda	miRNA_target	12	50571627	50571650	+	.	16.089	0.0474915	ENST00000340970	ANKRD33
hsa-miR-34b	miRanda	miRNA_target	12	50966024	50966046	-	.	16.2866	0.0384013	ENST00000327741	KRTHB1
hsa-miR-34b	miRanda	miRNA_target	12	50989134	50989159	+	.	15.9323	0.00346311	ENST00000293525	KRTHB6
hsa-miR-34b	miRanda	miRNA_target	12	51194969	51194992	-	.	18.0402	0.000775444	ENST00000252242	KRT5
hsa-miR-34b	miRanda	miRNA_target	12	51194934	51194957	-	.	16.2694	0.000775444	ENST00000252242	KRT5
hsa-miR-34b	miRanda	miRNA_target	12	51245963	51245985	-	.	16.9891	0.00110647	ENST00000354310	NP_778223.1
hsa-miR-34b	miRanda	miRNA_target	12	51246107	51246130	-	.	16.1053	0.00110647	ENST00000354310	NP_778223.1
hsa-miR-34b	miRanda	miRNA_target	12	51265803	51265824	-	.	16.3569	0.0326792	ENST00000293745	NP_542785.1
hsa-miR-34b	miRanda	miRNA_target	12	51448400	51448420	-	.	16.4939	0.0123871	ENST00000332411	K22O_HUMAN
hsa-miR-34b	miRanda	miRNA_target	12	51744312	51744332	+	.	16.267	2.89371e-05	ENST00000314276	TENC1
hsa-miR-34b	miRanda	miRNA_target	12	51744312	51744332	+	.	16.2953	2.64189e-05	ENST00000314250	TENC1
hsa-miR-34b	miRanda	miRNA_target	12	52186302	52186324	+	.	16.2909	0.00194901	ENST00000266987	TARBP2
hsa-miR-34b	miRanda	miRNA_target	12	52186420	52186442	+	.	15.8384	0.00194901	ENST00000266987	TARBP2
hsa-miR-34b	miRanda	miRNA_target	12	52626334	52626360	+	.	16.4003	0.0197158	ENST00000243056	HOXC13
hsa-miR-34b	miRanda	miRNA_target	12	52692519	52692541	+	.	16.4551	0.00382795	ENST00000040584	HOXC8
hsa-miR-34b	miRanda	miRNA_target	12	54515869	54515891	+	.	16.8575	0.0203584	ENST00000379627	Q6UWI1_HUMAN
hsa-miR-34b	miRanda	miRNA_target	12	56152266	56152288	+	.	18.8929	0.00213115	ENST00000228682	GLI1
hsa-miR-34b	miRanda	miRNA_target	12	56152462	56152483	-	.	15.6121	0.00827702	ENST00000340423	ARHGAP9
hsa-miR-34b	miRanda	miRNA_target	12	56637096	56637118	+	.	16.6919	0.0246987	ENST00000300145	XRCC6BP1
hsa-miR-34b	miRanda	miRNA_target	12	68034060	68034082	+	.	15.5282	0.00731929	ENST00000261267	LYZ
hsa-miR-34b	miRanda	miRNA_target	12	79637424	79637446	+	.	17.2441	2.2883e-05	ENST00000228644	MYF5
hsa-miR-34b	miRanda	miRNA_target	12	81396973	81396995	+	.	16.4041	0.00400864	ENST00000248306	C12orf26
hsa-miR-34b	miRanda	miRNA_target	12	90063803	90063825	-	.	15.5823	0.0118337	ENST00000052754	PGS2_HUMAN
hsa-miR-34b	miRanda	miRNA_target	12	93940061	93940083	-	.	15.7601	0.0146585	ENST00000333003	NR2C1
hsa-miR-34b	miRanda	miRNA_target	12	100074498	100074520	-	.	17.2969	0.0119305	ENST00000299233	SLC5A8
hsa-miR-34b	miRanda	miRNA_target	12	100604821	100604843	+	.	15.7166	0.00471397	ENST00000361466	MYBPC1
hsa-miR-34b	miRanda	miRNA_target	12	100646955	100646977	+	.	15.499	0.000516749	ENST00000229266	CHPT1
hsa-miR-34b	miRanda	miRNA_target	12	102949855	102949879	+	.	16.7094	0.000749031	ENST00000355965	XP_933498.1
hsa-miR-34b	miRanda	miRNA_target	12	103675918	103675942	+	.	16.1656	5.80214e-05	ENST00000303694	CHST11
hsa-miR-34b	miRanda	miRNA_target	12	104091690	104091713	-	.	17.296	0.000208623	ENST00000258530	DP13B_HUMAN
hsa-miR-34b	miRanda	miRNA_target	12	107818441	107818462	+	.	15.9493	0.00803411	ENST00000228476	DAO
hsa-miR-34b	miRanda	miRNA_target	12	108008137	108008159	+	.	18.8627	0.00220471	ENST00000257548	USP30
hsa-miR-34b	miRanda	miRNA_target	12	109268707	109268729	+	.	16.0123	0.0113406	ENST00000377685	ATP2A2
hsa-miR-34b	miRanda	miRNA_target	12	111075553	111075575	+	.	15.6584	0.00406712	ENST00000257604	TRAFD1
hsa-miR-34b	miRanda	miRNA_target	12	116953671	116953694	+	.	16.4046	0.034378	ENST00000229043	RFC5
hsa-miR-34b	miRanda	miRNA_target	12	119016618	119016638	+	.	15.7253	3.35622e-05	ENST00000357093	CCDC64
hsa-miR-34b	miRanda	miRNA_target	12	119425628	119425650	-	.	16.2427	0.00079885	ENST00000288532	COQ5
hsa-miR-34b	miRanda	miRNA_target	12	119501334	119501358	-	.	17.196	0.000578218	ENST00000341039	POP5
hsa-miR-34b	miRanda	miRNA_target	12	119501469	119501491	-	.	16.4041	0.000578218	ENST00000341039	POP5
hsa-miR-34b	miRanda	miRNA_target	12	119942667	119942689	-	.	16.9697	0.000447991	ENST00000257570	OASL
hsa-miR-34b	miRanda	miRNA_target	12	120716945	120716969	-	.	16.1194	0.0470584	ENST00000330177	NR_002809.1
hsa-miR-34b	miRanda	miRNA_target	12	120926113	120926135	+	.	15.8384	0.00206663	ENST00000288912	WDR66
hsa-miR-34b	miRanda	miRNA_target	12	122029976	122029997	+	.	16.1167	0.0472001	ENST00000228922	NP_078899.1
hsa-miR-34b	miRanda	miRNA_target	12	123375542	123375565	-	.	15.5223	0.0274093	ENST00000356219	NCOR2
hsa-miR-34b	miRanda	miRNA_target	17	1496260	1496284	-	.	16.8566	0.00430357	ENST00000382118	RILP
hsa-miR-34b	miRanda	miRNA_target	17	1496260	1496284	-	.	16.8566	0.020612	ENST00000301336	RILP
hsa-miR-34b	miRanda	miRNA_target	17	2230183	2230204	+	.	15.666	0.00427184	ENST00000268989	NP_055668.1
hsa-miR-34b	miRanda	miRNA_target	17	3519608	3519630	+	.	16.5172	0.00195602	ENST00000248378	TMEM93
hsa-miR-34b	miRanda	miRNA_target	17	4583510	4583532	+	.	15.8611	0.00366037	ENST00000293777	MED11
hsa-miR-34b	miRanda	miRNA_target	17	4633223	4633245	+	.	15.8384	0.00383996	ENST00000381451	TM4SF5
hsa-miR-34b	miRanda	miRNA_target	17	4812390	4812412	-	.	15.8866	0.0239963	ENST00000225646	CAMTA2
hsa-miR-34b	miRanda	miRNA_target	17	5276798	5276822	+	.	17.5354	0.00895042	ENST00000381209	RPAIN
hsa-miR-34b	miRanda	miRNA_target	17	6854665	6854686	+	.	16.1596	0.0170426	ENST00000251535	ALOX12
hsa-miR-34b	miRanda	miRNA_target	17	7069259	7069281	+	.	16.0647	0.000406815	ENST00000356839	ACADVL
hsa-miR-34b	miRanda	miRNA_target	17	7069259	7069281	+	.	16.0647	0.0499707	ENST00000322910	ACADVL
hsa-miR-34b	miRanda	miRNA_target	17	7160097	7160120	-	.	16.4025	2.40918e-05	ENST00000315614	GPS2
hsa-miR-34b	miRanda	miRNA_target	17	11821657	11821679	-	.	18.1356	0.0049855	ENST00000322748	ZNF18_HUMAN
hsa-miR-34b	miRanda	miRNA_target	17	15147918	15147939	-	.	16.2909	0.00879797	ENST00000338696	TEKT3
hsa-miR-34b	miRanda	miRNA_target	17	15432831	15432855	-	.	16.7654	0.0230492	ENST00000354433	TRIM16
hsa-miR-34b	miRanda	miRNA_target	17	15432831	15432855	-	.	16.7654	0.0230492	ENST00000261644	TRIM16
hsa-miR-34b	miRanda	miRNA_target	17	15819472	15819493	+	.	16.2917	0.000742159	ENST00000304222	ADORA2B
hsa-miR-34b	miRanda	miRNA_target	17	17029425	17029446	+	.	15.9058	0.0374382	ENST00000341712	MRIP_HUMAN
hsa-miR-34b	miRanda	miRNA_target	17	17029425	17029446	+	.	16.1457	0.00382611	ENST00000313485	MRIP_HUMAN
hsa-miR-34b	miRanda	miRNA_target	17	18023503	18023524	+	.	16.2494	0.00705148	ENST00000205890	MYO15A
hsa-miR-34b	miRanda	miRNA_target	17	18023503	18023524	+	.	16.176	0.0438006	ENST00000359910	MYO15A
hsa-miR-34b	miRanda	miRNA_target	17	18089117	18089138	-	.	15.499	0.0111009	ENST00000327031	FLII
hsa-miR-34b	miRanda	miRNA_target	17	19187181	19187205	-	.	16.6303	0.00392628	ENST00000261499	NP_056496.1
hsa-miR-34b	miRanda	miRNA_target	17	23000307	23000330	+	.	16.1343	0.0452398	ENST00000302228	LGALS9
hsa-miR-34b	miRanda	miRNA_target	17	23679362	23679385	+	.	16.3755	0.00116169	ENST00000226230	TMEM97
hsa-miR-34b	miRanda	miRNA_target	17	23712744	23712766	+	.	16.0611	0.000110158	ENST00000292114	CQ032_HUMAN
hsa-miR-34b	miRanda	miRNA_target	17	23897943	23897964	-	.	17.8654	0.000149518	ENST00000335765	UNC119
hsa-miR-34b	miRanda	miRNA_target	17	23897943	23897964	-	.	17.076	0.00883181	ENST00000301032	UNC119
hsa-miR-34b	miRanda	miRNA_target	17	24100806	24100828	+	.	17.857	0.00681319	ENST00000262395	TRAF4
hsa-miR-34b	miRanda	miRNA_target	17	24605565	24605588	+	.	15.9515	0.0155181	ENST00000225387	CRYBA1
hsa-miR-34b	miRanda	miRNA_target	17	26645946	26645967	-	.	15.4557	0.00437997	ENST00000247271	OMG
hsa-miR-34b	miRanda	miRNA_target	17	27721493	27721516	+	.	17.1575	0.000233068	ENST00000342555	ZNF207
hsa-miR-34b	miRanda	miRNA_target	17	31285830	31285852	-	.	16.7435	0.0233415	ENST00000293274	LYZL6
hsa-miR-34b	miRanda	miRNA_target	17	31422736	31422758	+	.	16.9198	0.0194137	ENST00000004921	CCL18
hsa-miR-34b	miRanda	miRNA_target	17	31457024	31457046	+	.	15.7856	0.00275436	ENST00000250151	CCL4
hsa-miR-34b	miRanda	miRNA_target	17	34211526	34211548	-	.	15.701	0.0002089	ENST00000225428	CCDC49
hsa-miR-34b	miRanda	miRNA_target	17	35074059	35074081	+	.	15.6847	6.60223e-05	ENST00000336308	STARD3
hsa-miR-34b	miRanda	miRNA_target	17	36869705	36869725	-	.	17.0828	0.000122301	ENST00000225899	KRTHA2
hsa-miR-34b	miRanda	miRNA_target	17	36869647	36869669	-	.	15.9515	0.000122301	ENST00000225899	KRTHA2
hsa-miR-34b	miRanda	miRNA_target	17	38104628	38104650	+	.	15.9203	5.91482e-06	ENST00000377353	CNTNAP1
hsa-miR-34b	miRanda	miRNA_target	17	40544642	40544665	-	.	17.5354	3.27475e-05	ENST00000322765	PLCD3
hsa-miR-34b	miRanda	miRNA_target	17	43055538	43055560	+	.	16.2755	0.000404513	ENST00000322157	NPEPPS
hsa-miR-34b	miRanda	miRNA_target	17	43415172	43415194	+	.	15.7408	0.00730031	ENST00000338399	CDK5RAP3
hsa-miR-34b	miRanda	miRNA_target	17	43502548	43502570	-	.	16.0815	0.0478713	ENST00000225603	CBX1
hsa-miR-34b	miRanda	miRNA_target	17	44045131	44045154	-	.	16.8271	0.021292	ENST00000239144	HOXB8
hsa-miR-34b	miRanda	miRNA_target	17	44154114	44154135	-	.	16.0647	0.0213433	ENST00000290294	NP_115767.1
hsa-miR-34b	miRanda	miRNA_target	17	45813691	45813712	+	.	16.5149	3.64277e-05	ENST00000338165	EME1
hsa-miR-34b	miRanda	miRNA_target	17	45897292	45897318	-	.	15.6872	0.0180423	ENST00000258969	CHAD
hsa-miR-34b	miRanda	miRNA_target	17	45988140	45988162	+	.	15.499	3.34233e-05	ENST00000006658	SPATA20
hsa-miR-34b	miRanda	miRNA_target	17	50825379	50825401	-	.	16.3097	0.0374514	ENST00000262065	MMD
hsa-miR-34b	miRanda	miRNA_target	17	52027443	52027464	+	.	15.8384	0.00408111	ENST00000332822	NOG
hsa-miR-34b	miRanda	miRNA_target	17	53521684	53521708	+	.	15.6121	0.00675194	ENST00000240343	DYNLL2
hsa-miR-34b	miRanda	miRNA_target	17	55039871	55039893	+	.	17.4996	0.00843062	ENST00000251241	DHX40
hsa-miR-34b	miRanda	miRNA_target	17	56916187	56916209	+	.	16.652	0.0258018	ENST00000240335	TBX4
hsa-miR-34b	miRanda	miRNA_target	17	59340881	59340902	-	.	15.8384	0.00196092	ENST00000346606	CSHL1
hsa-miR-34b	miRanda	miRNA_target	17	70643148	70643170	-	.	16.6239	0.00166765	ENST00000304834	HN1
hsa-miR-34b	miRanda	miRNA_target	17	70643258	70643279	-	.	15.9143	0.00166765	ENST00000304834	HN1
hsa-miR-34b	miRanda	miRNA_target	17	70643148	70643170	-	.	16.8411	0.00106655	ENST00000356033	HN1
hsa-miR-34b	miRanda	miRNA_target	17	70643258	70643279	-	.	16.1223	0.00106655	ENST00000356033	HN1
hsa-miR-34b	miRanda	miRNA_target	17	71008184	71008206	+	.	16.0203	0.0183019	ENST00000389849	KIAA0195
hsa-miR-34b	miRanda	miRNA_target	17	71082823	71082845	+	.	17.1245	0.0153353	ENST00000375227	LLGL2
hsa-miR-34b	miRanda	miRNA_target	17	71082823	71082845	+	.	17.2961	0.0126787	ENST00000167462	LLGL2
hsa-miR-34b	miRanda	miRNA_target	17	71382109	71382132	-	.	16.19	0.00817755	ENST00000254816	TRIM47
hsa-miR-34b	miRanda	miRNA_target	17	71895439	71895462	+	.	16.8566	0.000499021	ENST00000323374	SPHK1_HUMAN
hsa-miR-34b	miRanda	miRNA_target	17	72721701	72721714	+	.	15.4644	0.00563064	ENST00000262775	SEC14L1
hsa-miR-34b	miRanda	miRNA_target	17	75656094	75656116	+	.	16.1778	0.0441372	ENST00000269318	Q9HCD2_HUMAN
hsa-miR-34b	miRanda	miRNA_target	17	77284776	77284798	+	.	16.0647	0.000330112	ENST00000333676	MRPL12
hsa-miR-34b	miRanda	miRNA_target	17	77570008	77570030	-	.	17.1085	0.00209606	ENST00000306704	STRA13
hsa-miR-34b	miRanda	miRNA_target	17	77569873	77569896	-	.	15.6115	0.00209606	ENST00000306704	STRA13
hsa-miR-34b	miRanda	miRNA_target	14	20121504	20121526	-	.	15.9028	0.00374891	ENST00000335950	RNASE11
hsa-miR-34b	miRanda	miRNA_target	14	22090608	22090630	+	.	16.7636	8.99097e-05	ENST00000382913	TRDV2
hsa-miR-34b	miRanda	miRNA_target	14	22090684	22090706	+	.	15.5965	8.99097e-05	ENST00000382913	TRDV2
hsa-miR-34b	miRanda	miRNA_target	14	22090608	22090630	+	.	16.7835	8.47868e-05	ENST00000299064	TRDV2
hsa-miR-34b	miRanda	miRNA_target	14	22090684	22090706	+	.	15.615	8.47868e-05	ENST00000299064	TRDV2
hsa-miR-34b	miRanda	miRNA_target	14	22373504	22373525	+	.	16.7391	0.00190987	ENST00000355151	MRPL52
hsa-miR-34b	miRanda	miRNA_target	14	22373504	22373525	+	.	16.6357	0.00572048	ENST00000311892	MRPL52
hsa-miR-34b	miRanda	miRNA_target	14	22485484	22485506	-	.	15.499	0.00400439	ENST00000347758	CN094_HUMAN
hsa-miR-34b	miRanda	miRNA_target	14	22921080	22921088	-	.	16.4041	0.034398	ENST00000361324	MYH6
hsa-miR-34b	miRanda	miRNA_target	14	23016928	23016950	+	.	15.6281	0.00648701	ENST00000250392	CN120_HUMAN
hsa-miR-34b	miRanda	miRNA_target	14	23677991	23678013	+	.	15.6004	0.0105023	ENST00000382717	PSME1
hsa-miR-34b	miRanda	miRNA_target	14	23788307	23788328	-	.	16.0647	2.57833e-05	ENST00000206765	TGM1
hsa-miR-34b	miRanda	miRNA_target	14	28308291	28308313	+	.	15.704	0.000772026	ENST00000313071	FOXG1C
hsa-miR-34b	miRanda	miRNA_target	14	30428890	30428912	+	.	16.2422	0.00156951	ENST00000216361	COCH
hsa-miR-34b	miRanda	miRNA_target	14	34812593	34812615	+	.	16.8057	0.00708736	ENST00000250377	KIAA0391
hsa-miR-34b	miRanda	miRNA_target	14	34940844	34940866	-	.	16.6621	0.000102156	ENST00000216797	NFKBIA
hsa-miR-34b	miRanda	miRNA_target	14	35075935	35075955	+	.	16.602	0.0276329	ENST00000307169	INSM2
hsa-miR-34b	miRanda	miRNA_target	14	49320985	49321005	-	.	15.7424	0.00240397	ENST00000298310	SDCCAG1
hsa-miR-34b	miRanda	miRNA_target	14	49320690	49320710	-	.	15.7424	0.00240397	ENST00000298310	SDCCAG1
hsa-miR-34b	miRanda	miRNA_target	14	49654098	49654119	-	.	16.1593	0.0062023	ENST00000354238	SOS2
hsa-miR-34b	miRanda	miRNA_target	14	51503349	51503373	+	.	17.8838	0.00658936	ENST00000335281	GNG2
hsa-miR-34b	miRanda	miRNA_target	14	54889234	54889257	+	.	16.4164	0.0333632	ENST00000313833	FBXO34
hsa-miR-34b	miRanda	miRNA_target	14	58905385	58905407	+	.	17.2272	0.00750718	ENST00000360909	DAAM1
hsa-miR-34b	miRanda	miRNA_target	14	58905385	58905407	+	.	16.5191	0.0171744	ENST00000358498	DAAM1
hsa-miR-34b	miRanda	miRNA_target	14	67188110	67188131	+	.	16.3949	0.0347463	ENST00000261783	ARG2
hsa-miR-34b	miRanda	miRNA_target	14	67270668	67270691	+	.	15.94	0.00595572	ENST00000267502	RDH12
hsa-miR-34b	miRanda	miRNA_target	14	70646566	70646588	+	.	16.4041	0.0338131	ENST00000304743	PCNX
hsa-miR-34b	miRanda	miRNA_target	14	74442567	74442589	-	.	16.9565	0.000355752	ENST00000358328	RPS6KL1
hsa-miR-34b	miRanda	miRNA_target	14	74442432	74442456	-	.	15.8051	0.000355752	ENST00000358328	RPS6KL1
hsa-miR-34b	miRanda	miRNA_target	14	88413733	88413755	+	.	16.5289	0.0295185	ENST00000380656	TTC8
hsa-miR-34b	miRanda	miRNA_target	14	88413733	88413755	+	.	16.5379	0.000630987	ENST00000338104	TTC8
hsa-miR-34b	miRanda	miRNA_target	14	88413733	88413755	+	.	16.587	0.0277025	ENST00000358622	TTC8
hsa-miR-34b	miRanda	miRNA_target	14	89721357	89721379	+	.	16.0591	0.0321565	ENST00000282146	KCNK13
hsa-miR-34b	miRanda	miRNA_target	14	99680250	99680273	+	.	16.588	0.00824743	ENST00000355449	EVL
hsa-miR-34b	miRanda	miRNA_target	14	103448586	103448609	-	.	16.4367	3.6047e-05	ENST00000286953	68MP_HUMAN
hsa-miR-34b	miRanda	miRNA_target	14	103448586	103448609	-	.	16.4957	3.00852e-05	ENST00000380017	68MP_HUMAN
hsa-miR-34b	miRanda	miRNA_target	14	104296868	104296890	+	.	16.0647	0.0487427	ENST00000329967	SIVA_HUMAN
hsa-miR-34b	miRanda	miRNA_target	14	105017447	105017469	+	.	16.3357	0.0256609	ENST00000329146	CRIP2
hsa-miR-34b	miRanda	miRNA_target	14	105389288	105389310	-	.	16.2909	0.00316269	ENST00000358917	IGHG1
hsa-miR-34b	miRanda	miRNA_target	14	105389135	105389157	-	.	15.6121	0.00316269	ENST00000358917	IGHG1
hsa-miR-34b	miRanda	miRNA_target	14	105389288	105389310	-	.	16.2909	0.000508364	ENST00000216649	IGHG1
hsa-miR-34b	miRanda	miRNA_target	14	105389135	105389157	-	.	15.6121	0.000508364	ENST00000216649	IGHG1
hsa-miR-34b	miRanda	miRNA_target	14	105802281	105802303	-	.	15.4614	0.00432869	ENST00000379903
hsa-miR-34b	miRanda	miRNA_target	8	6488007	6488029	+	.	16.1175	0.00107767	ENST00000344683	MCPH1
hsa-miR-34b	miRanda	miRNA_target	8	11886938	11886962	-	.	15.9271	0.0203346	ENST00000382205	DB134_HUMAN
hsa-miR-34b	miRanda	miRNA_target	8	15667644	15667664	+	.	16.3997	0.034563	ENST00000382030	TUSC3
hsa-miR-34b	miRanda	miRNA_target	8	20046736	20046759	-	.	16.4542	0.0037403	ENST00000381608	SLC18A1
hsa-miR-34b	miRanda	miRNA_target	8	20046736	20046759	-	.	16.4657	0.0316226	ENST00000276373	SLC18A1
hsa-miR-34b	miRanda	miRNA_target	8	21822629	21822650	-	.	15.9715	0.0035649	ENST00000276420	DOK2
hsa-miR-34b	miRanda	miRNA_target	8	22061009	22061030	-	.	15.8225	0.00548235	ENST00000306317	LGI3
hsa-miR-34b	miRanda	miRNA_target	8	22125308	22125330	+	.	15.7413	0.00147119	ENST00000354870	BMP1_HUMAN
hsa-miR-34b	miRanda	miRNA_target	8	22125187	22125196	+	.	15.4265	0.00147119	ENST00000354870	BMP1_HUMAN
hsa-miR-34b	miRanda	miRNA_target	8	22125308	22125330	+	.	15.7468	0.00460113	ENST00000306385	BMP1_HUMAN
hsa-miR-34b	miRanda	miRNA_target	8	22125187	22125196	+	.	15.4319	0.00460113	ENST00000306385	BMP1_HUMAN
hsa-miR-34b	miRanda	miRNA_target	8	22507592	22507614	+	.	17.4193	0.00090762	ENST00000308354	PDLIM2
hsa-miR-34b	miRanda	miRNA_target	8	27511439	27511462	-	.	17.3091	0.0124971	ENST00000380446	CLU
hsa-miR-34b	miRanda	miRNA_target	8	30160256	30160279	+	.	16.0239	0.00273036	ENST00000221114	DCTN6
hsa-miR-34b	miRanda	miRNA_target	8	30973274	30973296	-	.	15.9563	0.0445435	ENST00000339382	NP_001015508.1
hsa-miR-34b	miRanda	miRNA_target	8	32719903	32719926	+	.	16.3102	0.0374314	ENST00000287838	NRG1
hsa-miR-34b	miRanda	miRNA_target	8	38252207	38252229	-	.	16.1582	0.00194438	ENST00000317025	WHSC1L1
hsa-miR-34b	miRanda	miRNA_target	8	39393903	39393924	+	.	16.6895	0.00340995	ENST00000359790	Q6NVV9_HUMAN
hsa-miR-34b	miRanda	miRNA_target	8	39994150	39994173	+	.	15.5677	0.00700687	ENST00000389060	INDOL1
hsa-miR-34b	miRanda	miRNA_target	8	54790845	54790867	-	.	16.0713	0.00247698	ENST00000359530	ATP6V1H
hsa-miR-34b	miRanda	miRNA_target	8	57516264	57516286	-	.	15.7571	0.000209139	ENST00000314922	PENK
hsa-miR-34b	miRanda	miRNA_target	8	69893320	69893340	+	.	16.0647	0.0487427	ENST00000337103	NP_443190.1
hsa-miR-34b	miRanda	miRNA_target	8	69893320	69893340	+	.	16.0111	0.00432827	ENST00000349492	NP_443190.1
hsa-miR-34b	miRanda	miRNA_target	8	82359413	82359438	+	.	16.0647	0.0487427	ENST00000297258	FABP5
hsa-miR-34b	miRanda	miRNA_target	8	82777174	82777195	-	.	17.0746	0.000430303	ENST00000220669	ZFAND1
hsa-miR-34b	miRanda	miRNA_target	8	87555607	87555630	-	.	18.8929	3.90187e-05	ENST00000320306	FAM82B
hsa-miR-34b	miRanda	miRNA_target	8	92475694	92475714	+	.	15.4907	0.00858811	ENST00000309536	SLC26A7
hsa-miR-34b	miRanda	miRNA_target	8	101338797	101338818	-	.	15.9951	0.0203199	ENST00000341084	RNF19
hsa-miR-34b	miRanda	miRNA_target	8	108981566	108981588	-	.	15.4784	0.0150277	ENST00000276659	RSPO2
hsa-miR-34b	miRanda	miRNA_target	8	117726305	117726327	-	.	15.499	4.18821e-05	ENST00000276682	EIF3S3
hsa-miR-34b	miRanda	miRNA_target	8	121131348	121131370	+	.	15.6781	0.006014	ENST00000286234	DEPDC6
hsa-miR-34b	miRanda	miRNA_target	8	126105794	126105816	-	.	17.0124	0.000754814	ENST00000377985	KIAA0196
hsa-miR-34b	miRanda	miRNA_target	8	128822506	128822531	+	.	18.0074	0.000260039	ENST00000377970	MYC
hsa-miR-34b	miRanda	miRNA_target	8	144852456	144852478	+	.	17.6792	0.00827947	ENST00000322276	NP_001019781.1
hsa-miR-34b	miRanda	miRNA_target	21	30057933	30057953	+	.	15.6474	0.00365482	ENST00000309331	Q8TCZ6_HUMAN
hsa-miR-34b	miRanda	miRNA_target	21	31965544	31965566	-	.	16.1592	0.00478727	ENST00000286835	SFR15_HUMAN
hsa-miR-34b	miRanda	miRNA_target	21	32896018	32896040	-	.	16.0647	1.29962e-05	ENST00000356507	C21orf59
hsa-miR-34b	miRanda	miRNA_target	21	32896018	32896040	-	.	16.0647	0.0147527	ENST00000290155	C21orf59
hsa-miR-34b	miRanda	miRNA_target	21	32898016	32898038	-	.	17.4257	0.00126795	ENST00000300260	C21orf59
hsa-miR-34b	miRanda	miRNA_target	21	39899454	39899481	-	.	15.988	0.016563	ENST00000380606	CU088_HUMAN
hsa-miR-34b	miRanda	miRNA_target	21	39899454	39899481	-	.	17.1016	0.00429828	ENST00000329618	CU088_HUMAN
hsa-miR-34b	miRanda	miRNA_target	21	43068640	43068662	+	.	15.7253	0.00719629	ENST00000291539	PDE9A
hsa-miR-34b	miRanda	miRNA_target	21	44882662	44882682	+	.	16.6303	0.0264225	ENST00000380095	KRTAP10-10
hsa-miR-34b	miRanda	miRNA_target	21	45390347	45390369	+	.	16.8585	7.63371e-05	ENST00000327861	RED1_HUMAN
hsa-miR-34b	miRanda	miRNA_target	21	45390426	45390448	+	.	16.8585	7.63371e-05	ENST00000327861	RED1_HUMAN
hsa-miR-34b	miRanda	miRNA_target	21	45390505	45390527	+	.	16.8585	7.63371e-05	ENST00000327861	RED1_HUMAN
hsa-miR-34b	miRanda	miRNA_target	11	1533141	1533164	-	.	15.5729	0.00133881	ENST00000331588	DUSP8
hsa-miR-34b	miRanda	miRNA_target	11	2141777	2141799	-	.	16.9443	1e-06	ENST00000381205	TH
hsa-miR-34b	miRanda	miRNA_target	11	2141852	2141874	-	.	15.8147	1e-06	ENST00000381205	TH
hsa-miR-34b	miRanda	miRNA_target	11	2141800	2141821	-	.	15.7017	1e-06	ENST00000381205	TH
hsa-miR-34b	miRanda	miRNA_target	11	2141777	2141799	-	.	16.9506	1e-06	ENST00000352909	TH
hsa-miR-34b	miRanda	miRNA_target	11	2141852	2141874	-	.	15.8206	1e-06	ENST00000352909	TH
hsa-miR-34b	miRanda	miRNA_target	11	2141800	2141821	-	.	15.7076	1e-06	ENST00000352909	TH
hsa-miR-34b	miRanda	miRNA_target	11	2143465	2143485	-	.	16.6539	6.24636e-05	ENST00000333684	TH
hsa-miR-34b	miRanda	miRNA_target	11	2141777	2141799	-	.	15.7112	6.24636e-05	ENST00000333684	TH
hsa-miR-34b	miRanda	miRNA_target	11	2381499	2381520	+	.	17.7616	0.000927976	ENST00000381005	TSSC4
hsa-miR-34b	miRanda	miRNA_target	11	2381499	2381520	+	.	17.7616	0.000927976	ENST00000333256	TSSC4
hsa-miR-34b	miRanda	miRNA_target	11	2978868	2978891	-	.	16.1778	0.00186428	ENST00000380525	CARS
hsa-miR-34b	miRanda	miRNA_target	11	4116542	4116564	+	.	15.6328	0.00127724	ENST00000300738	RRM1
hsa-miR-34b	miRanda	miRNA_target	11	6372659	6372683	+	.	15.9402	0.000433527	ENST00000342245	SMPD1
hsa-miR-34b	miRanda	miRNA_target	11	6372607	6372629	+	.	15.7203	0.000433527	ENST00000342245	SMPD1
hsa-miR-34b	miRanda	miRNA_target	11	6977320	6977342	-	.	16.1112	0.0259888	ENST00000278314	ZNF214
hsa-miR-34b	miRanda	miRNA_target	11	8898114	8898136	+	.	16.7213	3.42884e-05	ENST00000309377	C11orf17
hsa-miR-34b	miRanda	miRNA_target	11	8898338	8898360	-	.	16.8917	0.000646486	ENST00000357648	CK016_HUMAN
hsa-miR-34b	miRanda	miRNA_target	11	11249204	11249228	-	.	15.7253	0.000303363	ENST00000227756	GALNTL4
hsa-miR-34b	miRanda	miRNA_target	11	14856235	14856243	-	.	16.0647	0.00051644	ENST00000334636	CYP2R1
hsa-miR-34b	miRanda	miRNA_target	11	17050863	17050885	-	.	16.255	0.00135282	ENST00000228140	RPS13
hsa-miR-34b	miRanda	miRNA_target	11	18385414	18385436	+	.	16.3635	0.0353352	ENST00000227157	LDHA
hsa-miR-34b	miRanda	miRNA_target	11	45627198	45627219	-	.	15.9227	0.00389191	ENST00000308064	CHST1
hsa-miR-34b	miRanda	miRNA_target	11	47142408	47142430	+	.	16.8566	0.0130406	ENST00000378618	C11orf49
hsa-miR-34b	miRanda	miRNA_target	11	47333083	47333105	-	.	17.1324	0.000997472	ENST00000378538	SPI1
hsa-miR-34b	miRanda	miRNA_target	11	56757744	56757766	-	.	17.0178	6.83129e-05	ENST00000257254	APJ_HUMAN
hsa-miR-34b	miRanda	miRNA_target	11	56757646	56757668	-	.	16.2392	6.83129e-05	ENST00000257254	APJ_HUMAN
hsa-miR-34b	miRanda	miRNA_target	11	56757689	56757712	-	.	15.6831	6.83129e-05	ENST00000257254	APJ_HUMAN
hsa-miR-34b	miRanda	miRNA_target	11	57138683	57138704	+	.	15.9515	5.08512e-05	ENST00000278407	SERPING1
hsa-miR-34b	miRanda	miRNA_target	11	57185485	57185510	+	.	15.4836	7.491e-05	ENST00000302731	CLP1_HUMAN
hsa-miR-34b	miRanda	miRNA_target	11	57264555	57264576	+	.	16.0495	0.0495391	ENST00000319399	CTNND1
hsa-miR-34b	miRanda	miRNA_target	11	59017432	59017455	+	.	16.4136	0.0334641	ENST00000378245	Q8NGI5_HUMAN
hsa-miR-34b	miRanda	miRNA_target	11	60870552	60870567	+	.	15.9407	0.00157616	ENST00000311463	DAK
hsa-miR-34b	miRanda	miRNA_target	11	60970670	60970692	+	.	15.6306	9.93659e-06	ENST00000301761	NP_060311.1
hsa-miR-34b	miRanda	miRNA_target	11	61488454	61488476	+	.	15.6224	0.0140575	ENST00000301774	VMD2
hsa-miR-34b	miRanda	miRNA_target	11	62126297	62126319	-	.	15.8384	0.0495877	ENST00000278845	EML3
hsa-miR-34b	miRanda	miRNA_target	11	62290690	62290711	+	.	16.7435	0.00222734	ENST00000301788	POLR2G
hsa-miR-34b	miRanda	miRNA_target	11	63747653	63747675	+	.	15.4917	2.83361e-05	ENST00000279227	URP2_HUMAN
hsa-miR-34b	miRanda	miRNA_target	11	63747653	63747675	+	.	15.453	0.00440499	ENST00000345728	URP2_HUMAN
hsa-miR-34b	miRanda	miRNA_target	11	63840574	63840597	+	.	15.9436	0.028698	ENST00000000442	ESRRA
hsa-miR-34b	miRanda	miRNA_target	11	63896180	63896202	+	.	16.3233	2.55524e-06	ENST00000334205	RPS6KA4
hsa-miR-34b	miRanda	miRNA_target	11	63895761	63895783	+	.	16.22	2.55524e-06	ENST00000334205	RPS6KA4
hsa-miR-34b	miRanda	miRNA_target	11	63895937	63895958	+	.	16.0134	2.55524e-06	ENST00000334205	RPS6KA4
hsa-miR-34b	miRanda	miRNA_target	11	64418795	64418817	-	.	15.4477	0.000143495	ENST00000377264	NP_055919.1
hsa-miR-34b	miRanda	miRNA_target	11	64418795	64418817	-	.	15.4517	0.000141739	ENST00000227459	NP_055919.1
hsa-miR-34b	miRanda	miRNA_target	11	65062920	65062942	-	.	16.7435	0.0135209	ENST00000301873	LTBP3
hsa-miR-34b	miRanda	miRNA_target	11	65062920	65062942	-	.	16.2654	0.0400824	ENST00000301874	LTBP3
hsa-miR-34b	miRanda	miRNA_target	11	65122245	65122267	-	.	16.1365	0.00103422	ENST00000309100	MAP3K11
hsa-miR-34b	miRanda	miRNA_target	11	65407688	65407710	+	.	16.8566	0.00217797	ENST00000307886	CTSW
hsa-miR-34b	miRanda	miRNA_target	11	66209823	66209846	-	.	15.6845	0.000507842	ENST00000309996	SPTBN2
hsa-miR-34b	miRanda	miRNA_target	11	66982891	66982913	+	.	15.5916	0.00188321	ENST00000325656	CABP4
hsa-miR-34b	miRanda	miRNA_target	11	67152274	67152296	-	.	16.4857	0.00251004	ENST00000301490	NUDT8
hsa-miR-34b	miRanda	miRNA_target	11	68278721	68278742	-	.	16.1778	0.0231571	ENST00000376618	CPT1A
hsa-miR-34b	miRanda	miRNA_target	11	72624266	72624288	+	.	15.4505	0.000535575	ENST00000311131	P2RY2
hsa-miR-34b	miRanda	miRNA_target	11	76998177	76998199	+	.	16.9697	0.0181957	ENST00000313578	AQP11
hsa-miR-34b	miRanda	miRNA_target	11	77488204	77488226	-	.	15.6885	0.00852634	ENST00000299626	ALG8
hsa-miR-34b	miRanda	miRNA_target	11	82573738	82573760	+	.	15.4627	0.0191718	ENST00000298281	PCF11
hsa-miR-34b	miRanda	miRNA_target	11	101754365	101754387	+	.	16.7575	0.0229849	ENST00000227758	BIRC2
hsa-miR-34b	miRanda	miRNA_target	11	106702462	106702483	-	.	15.4483	7.42199e-05	ENST00000282251	CWF19L2
hsa-miR-34b	miRanda	miRNA_target	11	108316635	108316656	+	.	17.0903	0.000689836	ENST00000322536	DDX10
hsa-miR-34b	miRanda	miRNA_target	11	110843544	110843568	-	.	18.101	0.00518265	ENST00000356018	BTG4
hsa-miR-34b	miRanda	miRNA_target	11	111471116	111471138	+	.	16.2462	0.0401113	ENST00000375549	DHSD_HUMAN
hsa-miR-34b	miRanda	miRNA_target	11	111637056	111637076	+	.	16.0668	0.0486299	ENST00000317736	Q8NEQ1_HUMAN
hsa-miR-34b	miRanda	miRNA_target	11	117691468	117691488	+	.	16.2458	0.00214572	ENST00000361763	CD3E
hsa-miR-34b	miRanda	miRNA_target	11	117911684	117911707	+	.	15.972	0.00147404	ENST00000359862	TMEM25
hsa-miR-34b	miRanda	miRNA_target	11	117920660	117920682	-	.	16.1344	9.25745e-05	ENST00000264020	C11orf60
hsa-miR-34b	miRanda	miRNA_target	11	118469352	118469372	+	.	16.6303	0.0131068	ENST00000278715	HMBS
hsa-miR-34b	miRanda	miRNA_target	11	118565856	118565880	+	.	15.5581	0.00963059	ENST00000355547	PDZD3
hsa-miR-34b	miRanda	miRNA_target	11	120737287	120737309	-	.	16.1407	0.0449309	ENST00000329573
hsa-miR-34b	miRanda	miRNA_target	11	125653091	125653113	+	.	16.6109	0.000492213	ENST00000263578	FOXRED1
hsa-miR-34b	miRanda	miRNA_target	11	128310525	128310547	-	.	16.2909	0.0382211	ENST00000310686	NP_071395.1
hsa-miR-34b	miRanda	miRNA_target	11	129239151	129239171	-	.	15.5047	0.000963895	ENST00000304521	NFRKB
hsa-miR-34b	miRanda	miRNA_target	11	133623527	133623548	-	.	15.9515	0.00795466	ENST00000352327	THYN1
hsa-miR-34b	miRanda	miRNA_target	11	133755079	133755101	-	.	15.5662	8.52045e-05	ENST00000312527	B3GAT1
hsa-miR-34c	miRanda	miRNA_target	18	3267949	3267971	+	.	17.5705	0.00907054	ENST00000237500	NP_291024.1
hsa-miR-34c	miRanda	miRNA_target	18	12267369	12267391	+	.	16.6303	0.0259649	ENST00000342845	CIDEA
hsa-miR-34c	miRanda	miRNA_target	18	12775532	12775556	-	.	16.4144	0.0335408	ENST00000327283	PTN2_HUMAN
hsa-miR-34c	miRanda	miRNA_target	18	22026403	22026425	+	.	15.9534	0.0288479	ENST00000308268	PSMA8
hsa-miR-34c	miRanda	miRNA_target	18	28792032	28792054	-	.	16.4041	0.0339306	ENST00000383095	C18orf34
hsa-miR-34c	miRanda	miRNA_target	18	38577238	38577260	-	.	17.3091	0.0121323	ENST00000326695	RIT2
hsa-miR-34c	miRanda	miRNA_target	18	38577238	38577260	-	.	16.2918	0.0191793	ENST00000282028	RIT2
hsa-miR-34c	miRanda	miRNA_target	18	44700846	44700866	-	.	15.7979	0.00160546	ENST00000262158	SMAD7
hsa-miR-34c	miRanda	miRNA_target	18	46579611	46579633	-	.	15.499	0.0499707	ENST00000256425	MRO
hsa-miR-34c	miRanda	miRNA_target	18	46727714	46727736	+	.	16.4048	0.000449061	ENST00000321341	ME2
hsa-miR-34c	miRanda	miRNA_target	18	46727714	46727736	+	.	16.0938	0.0468683	ENST00000382927	ME2
hsa-miR-34c	miRanda	miRNA_target	18	52421156	52421177	-	.	15.7253	0.00485117	ENST00000217515	TXNL1
hsa-miR-34c	miRanda	miRNA_target	18	55048958	55048980	+	.	15.499	0.0248646	ENST00000256857	GRP
hsa-miR-34c	miRanda	miRNA_target	18	59721827	59721846	+	.	15.9996	0.00340457	ENST00000299502	SERPINB2
hsa-miR-34c	miRanda	miRNA_target	18	70645466	70645488	+	.	16.4714	0.0314596	ENST00000309902	ZNF407
hsa-miR-34c	miRanda	miRNA_target	10	3170141	3170162	-	.	15.7194	8.88588e-05	ENST00000224949	PITRM1
hsa-miR-34c	miRanda	miRNA_target	10	3170141	3170162	-	.	15.7253	0.0058834	ENST00000380994	PITRM1
hsa-miR-34c	miRanda	miRNA_target	10	3808189	3808210	-	.	16.5779	0.00375882	ENST00000173785	KLF6
hsa-miR-34c	miRanda	miRNA_target	10	3808550	3808574	-	.	15.7385	0.00375882	ENST00000173785	KLF6
hsa-miR-34c	miRanda	miRNA_target	10	5558029	5558051	+	.	16.5563	0.0285961	ENST00000315238	CALML3
hsa-miR-34c	miRanda	miRNA_target	10	5944233	5944256	-	.	15.4866	0.00881518	ENST00000191063	ANR16_HUMAN
hsa-miR-34c	miRanda	miRNA_target	10	6198395	6198417	+	.	15.4706	0.00827262	ENST00000379888	RBM17
hsa-miR-34c	miRanda	miRNA_target	10	7644832	7644854	-	.	16.21	0.0421662	ENST00000298441	ITIH5
hsa-miR-34c	miRanda	miRNA_target	10	12251509	12251530	+	.	16.1775	0.0427846	ENST00000304267	SEC61A2
hsa-miR-34c	miRanda	miRNA_target	10	12251509	12251530	+	.	16.1802	0.0426594	ENST00000379030	SEC61A2
hsa-miR-34c	miRanda	miRNA_target	10	13523526	13523548	-	.	16.7097	0.00757913	ENST00000378605	C10orf30
hsa-miR-34c	miRanda	miRNA_target	10	13774924	13774948	-	.	16.9386	0.018574	ENST00000342409	FRMD4A
hsa-miR-34c	miRanda	miRNA_target	10	21454738	21454757	-	.	16.0647	0.0183633	ENST00000377118	NP_001010896.1
hsa-miR-34c	miRanda	miRNA_target	10	22649100	22649122	+	.	16.2426	0.00116009	ENST00000376836	COMMD3
hsa-miR-34c	miRanda	miRNA_target	10	22649100	22649122	+	.	16.2307	0.0123709	ENST00000277592	COMMD3
hsa-miR-34c	miRanda	miRNA_target	10	22649100	22649122	+	.	16.2909	0.0115261	ENST00000376776	COMMD3
hsa-miR-34c	miRanda	miRNA_target	10	25237246	25237268	-	.	15.9515	0.00402034	ENST00000376376	PRTFDC1
hsa-miR-34c	miRanda	miRNA_target	10	25237381	25237402	-	.	15.499	0.00402034	ENST00000376376	PRTFDC1
hsa-miR-34c	miRanda	miRNA_target	10	27526258	27526282	-	.	16.7435	0.0231571	ENST00000375889	ACBD5
hsa-miR-34c	miRanda	miRNA_target	10	29786899	29786923	-	.	15.8633	0.00355343	ENST00000375400	SVIL
hsa-miR-34c	miRanda	miRNA_target	10	38706921	38706943	+	.	15.5931	0.0305224	ENST00000277668	NR_003086.1
hsa-miR-34c	miRanda	miRNA_target	10	38719784	38719807	-	.	16.8566	0.0188738	ENST00000327086	Q5W160_HUMAN
hsa-miR-34c	miRanda	miRNA_target	10	44815512	44815533	-	.	17.0108	0.0171179	ENST00000359399	CJ025_HUMAN
hsa-miR-34c	miRanda	miRNA_target	10	45261142	45261152	+	.	15.7781	0.000260117	ENST00000374391	ALOX5
hsa-miR-34c	miRanda	miRNA_target	10	45641138	45641160	-	.	16.7285	0.023275	ENST00000355953	CTGLF1
hsa-miR-34c	miRanda	miRNA_target	10	45641138	45641160	-	.	16.8439	0.0204611	ENST00000308536	CTGLF1
hsa-miR-34c	miRanda	miRNA_target	10	47200148	47200170	+	.	16.7344	0.0231233	ENST00000354683
hsa-miR-34c	miRanda	miRNA_target	10	48521190	48521212	-	.	16.8439	0.0204611	ENST00000342551	XP_936575.1
hsa-miR-34c	miRanda	miRNA_target	10	48887970	48887992	-	.	16.8566	0.0201733	ENST00000342920	XP_935686.1
hsa-miR-34c	miRanda	miRNA_target	10	50894765	50894787	-	.	16.8439	0.0204611	ENST00000311652	Q5SRD3_HUMAN
hsa-miR-34c	miRanda	miRNA_target	10	51134239	51134261	-	.	16.8439	0.0204611	ENST00000374094	Q5VUJ5_HUMAN
hsa-miR-34c	miRanda	miRNA_target	10	51440161	51440183	+	.	16.7882	0.021776	ENST00000374056	Q5VW22_HUMAN
hsa-miR-34c	miRanda	miRNA_target	10	51440161	51440183	+	.	16.8439	0.0204611	ENST00000374055	Q5VW22_HUMAN
hsa-miR-34c	miRanda	miRNA_target	10	53746828	53746850	+	.	16.1407	0.0231818	ENST00000224974	DKK1
hsa-miR-34c	miRanda	miRNA_target	10	59799205	59799229	+	.	16.2655	0.0193056	ENST00000373916	UBE2D1
hsa-miR-34c	miRanda	miRNA_target	10	61459570	61472437	-	.	16.2909	0.0377858	ENST00000280771	ANK3
hsa-miR-34c	miRanda	miRNA_target	10	70831299	70831321	+	.	16.1066	0.00268025	ENST00000360289	HK1
hsa-miR-34c	miRanda	miRNA_target	10	70831299	70831321	+	.	16.1	0.00271646	ENST00000359426	HK1
hsa-miR-34c	miRanda	miRNA_target	10	71862203	71862225	-	.	16.4109	0.00168903	ENST00000287139	NODAL
hsa-miR-34c	miRanda	miRNA_target	10	74362448	74362470	+	.	16.1188	0.0456126	ENST00000334011	OIT3
hsa-miR-34c	miRanda	miRNA_target	10	74362448	74362470	+	.	16.1324	0.0449426	ENST00000260885	OIT3
hsa-miR-34c	miRanda	miRNA_target	10	74678776	74678798	+	.	16.6235	0.000345267	ENST00000372937
hsa-miR-34c	miRanda	miRNA_target	10	75104132	75104154	-	.	16.8314	0.0207505	ENST00000340986	XP_939331.1
hsa-miR-34c	miRanda	miRNA_target	10	75347051	75347073	+	.	16.0657	0.0483226	ENST00000372762	PLAU
hsa-miR-34c	miRanda	miRNA_target	10	79066076	79066097	-	.	16.873	0.0161456	ENST00000354353	KCNMA1
hsa-miR-34c	miRanda	miRNA_target	10	88712875	88712897	+	.	17.0828	0.00167815	ENST00000348795	SNCG
hsa-miR-34c	miRanda	miRNA_target	10	88759851	88759873	+	.	16.8566	0.0201733	ENST00000280961	Q6P5Q0_HUMAN
hsa-miR-34c	miRanda	miRNA_target	10	89497231	89497254	+	.	15.8962	0.0211587	ENST00000371981	PAPSS2
hsa-miR-34c	miRanda	miRNA_target	10	89497231	89497254	+	.	15.898	0.0211144	ENST00000361175	PAPSS2
hsa-miR-34c	miRanda	miRNA_target	10	91179401	91179423	-	.	16.1507	0.0450526	ENST00000371790	SLC16A12
hsa-miR-34c	miRanda	miRNA_target	10	97941531	97941553	-	.	15.499	0.0146149	ENST00000371181	BLNK
hsa-miR-34c	miRanda	miRNA_target	10	97941531	97941553	-	.	15.499	0.0441372	ENST00000224337	BLNK
hsa-miR-34c	miRanda	miRNA_target	10	98088262	98088284	+	.	16.7328	0.00779503	ENST00000224424	DNTT
hsa-miR-34c	miRanda	miRNA_target	10	98807616	98807638	-	.	16.0647	0.0483783	ENST00000371041	SLIT1
hsa-miR-34c	miRanda	miRNA_target	10	99182674	99182698	+	.	16.9737	0.000809103	ENST00000334828	PGAM1
hsa-miR-34c	miRanda	miRNA_target	10	99182674	99182698	+	.	16.9999	0.000766744	ENST00000305061	PGAM1
hsa-miR-34c	miRanda	miRNA_target	10	99207040	99207062	+	.	16.7688	0.0016874	ENST00000352634	ZDHHC16
hsa-miR-34c	miRanda	miRNA_target	10	99206889	99206911	+	.	16.0163	0.0016874	ENST00000352634	ZDHHC16
hsa-miR-34c	miRanda	miRNA_target	10	99207040	99207062	+	.	16.7763	0.000266695	ENST00000370854	ZDHHC16
hsa-miR-34c	miRanda	miRNA_target	10	99206889	99206911	+	.	16.0236	0.000266695	ENST00000370854	ZDHHC16
hsa-miR-34c	miRanda	miRNA_target	10	99207040	99207062	+	.	16.7725	0.0016745	ENST00000351852	ZDHHC16
hsa-miR-34c	miRanda	miRNA_target	10	99206889	99206911	+	.	16.0199	0.0016745	ENST00000351852	ZDHHC16
hsa-miR-34c	miRanda	miRNA_target	10	99207040	99207062	+	.	16.7993	0.00158599	ENST00000370846	ZDHHC16
hsa-miR-34c	miRanda	miRNA_target	10	99206889	99206911	+	.	16.0455	0.00158599	ENST00000370846	ZDHHC16
hsa-miR-34c	miRanda	miRNA_target	10	99207040	99207062	+	.	16.7612	0.00171339	ENST00000360873	ZDHHC16
hsa-miR-34c	miRanda	miRNA_target	10	99206889	99206911	+	.	16.0091	0.00171339	ENST00000360873	ZDHHC16
hsa-miR-34c	miRanda	miRNA_target	10	99340626	99340648	+	.	16.1587	0.00911013	ENST00000370640	NP_001009997.1
hsa-miR-34c	miRanda	miRNA_target	10	99994396	99994419	+	.	16.4258	0.0325714	ENST00000298999	C10orf28
hsa-miR-34c	miRanda	miRNA_target	10	99994396	99994419	+	.	16.4372	0.00446195	ENST00000314594	C10orf28
hsa-miR-34c	miRanda	miRNA_target	10	101360555	101360579	-	.	15.926	1.28243e-05	ENST00000285646	MFRN2_HUMAN
hsa-miR-34c	miRanda	miRNA_target	10	101901603	101901624	-	.	16.6047	0.00254077	ENST00000370408	CHUK
hsa-miR-34c	miRanda	miRNA_target	10	102757169	102757191	+	.	15.8591	0.0126365	ENST00000370223	LZTS2_HUMAN
hsa-miR-34c	miRanda	miRNA_target	10	102757169	102757191	+	.	15.8281	0.0212552	ENST00000354843	LZTS2_HUMAN
hsa-miR-34c	miRanda	miRNA_target	10	103360943	103360968	-	.	15.4598	0.00170231	ENST00000331272	FBXW4
hsa-miR-34c	miRanda	miRNA_target	10	104226265	104226287	+	.	16.3132	8.75567e-05	ENST00000238936	NP_079065.2
hsa-miR-34c	miRanda	miRNA_target	10	105196836	105196856	-	.	15.9325	0.00311484	ENST00000369788	FAM26B
hsa-miR-34c	miRanda	miRNA_target	10	115658290	115658314	+	.	17.6485	0.00702872	ENST00000281235	NHLRC2
hsa-miR-34c	miRanda	miRNA_target	10	126292428	126292450	+	.	16.9735	0.000114303	ENST00000368842	NP_071409.2
hsa-miR-34c	miRanda	miRNA_target	10	126292428	126292450	+	.	16.9763	0.0134652	ENST00000224892	NP_071409.2
hsa-miR-34c	miRanda	miRNA_target	10	126292428	126292450	+	.	16.6415	0.0195625	ENST00000368839	NP_071409.2
hsa-miR-34c	miRanda	miRNA_target	10	133619675	133619698	+	.	15.5045	0.00227547	ENST00000314348	2ABD_HUMAN
hsa-miR-34c	miRanda	miRNA_target	10	135015935	135015957	+	.	16.6303	0.0263079	ENST00000368554	PRAP1
hsa-miR-34c	miRanda	miRNA_target	20	87779	87801	+	.	16.4041	0.0339306	ENST00000382388	DEFB127
hsa-miR-34c	miRanda	miRNA_target	20	158493	158516	+	.	16.5172	0.0161883	ENST00000246105	DEFB129
hsa-miR-34c	miRanda	miRNA_target	20	158493	158516	+	.	16.5172	0.0161883	ENST00000382379	DEFB129
hsa-miR-34c	miRanda	miRNA_target	20	359428	359450	+	.	15.6057	0.0067815	ENST00000356286	RBCK1
hsa-miR-34c	miRanda	miRNA_target	20	1300683	1300705	-	.	16.9896	0.0175327	ENST00000381715	FKBP1A
hsa-miR-34c	miRanda	miRNA_target	20	3157721	3157743	-	.	15.8318	0.0155631	ENST00000380049	SLC4A11
hsa-miR-34c	miRanda	miRNA_target	20	17422585	17422609	-	.	15.6121	0.0308318	ENST00000377875	BFSP1
hsa-miR-34c	miRanda	miRNA_target	20	17422585	17422609	-	.	15.6121	0.0308318	ENST00000377868	BFSP1
hsa-miR-34c	miRanda	miRNA_target	20	17919197	17919220	+	.	15.9311	0.00833567	ENST00000377710	CT072_HUMAN
hsa-miR-34c	miRanda	miRNA_target	20	17919197	17919220	+	.	16.0697	0.0481123	ENST00000377704	CT072_HUMAN
hsa-miR-34c	miRanda	miRNA_target	20	17919197	17919220	+	.	16.0592	0.0486649	ENST00000377701	CT072_HUMAN
hsa-miR-34c	miRanda	miRNA_target	20	24594925	24594948	+	.	16.1134	0.0469669	ENST00000376862	C20orf39
hsa-miR-34c	miRanda	miRNA_target	20	25223406	25223428	-	.	16.1778	0.000231708	ENST00000376549	ABHD12
hsa-miR-34c	miRanda	miRNA_target	20	25223406	25223428	-	.	16.1778	0.0427703	ENST00000376542	ABHD12
hsa-miR-34c	miRanda	miRNA_target	20	31410445	31410466	-	.	15.8384	0.0033419	ENST00000375351	CDK5RAP1
hsa-miR-34c	miRanda	miRNA_target	20	31410445	31410466	-	.	15.8384	0.0033419	ENST00000357886	CDK5RAP1
hsa-miR-34c	miRanda	miRNA_target	20	31905312	31905334	+	.	16.3416	0.000995955	ENST00000217402	CHMP4B
hsa-miR-34c	miRanda	miRNA_target	20	31905786	31905807	+	.	15.5246	0.000995955	ENST00000217402	CHMP4B
hsa-miR-34c	miRanda	miRNA_target	20	31905312	31905334	+	.	16.3395	0.00382566	ENST00000375182	CHMP4B
hsa-miR-34c	miRanda	miRNA_target	20	31905786	31905807	+	.	15.5225	0.00382566	ENST00000375182	CHMP4B
hsa-miR-34c	miRanda	miRNA_target	20	32979991	32980013	-	.	15.6765	7.45725e-05	ENST00000374654	GSS
hsa-miR-34c	miRanda	miRNA_target	20	33484734	33484756	-	.	16.0558	0.00795696	ENST00000374372	GDF5
hsa-miR-34c	miRanda	miRNA_target	20	33484734	33484756	-	.	16.0679	0.0173766	ENST00000246185	GDF5
hsa-miR-34c	miRanda	miRNA_target	20	33563112	33563134	+	.	16.128	0.045157	ENST00000358645	CEP250
hsa-miR-34c	miRanda	miRNA_target	20	33563112	33563134	+	.	16.1383	0.040784	ENST00000356095	CEP250
hsa-miR-34c	miRanda	miRNA_target	20	34673833	34673854	+	.	17.0417	0.0165283	ENST00000373858	CT024_HUMAN
hsa-miR-34c	miRanda	miRNA_target	20	34673833	34673854	+	.	17.3752	0.0113245	ENST00000349910	CT024_HUMAN
hsa-miR-34c	miRanda	miRNA_target	20	34673833	34673854	+	.	17.0323	0.016706	ENST00000373849	CT024_HUMAN
hsa-miR-34c	miRanda	miRNA_target	20	36045045	36045067	-	.	15.5163	0.00387609	ENST00000340335	KIAA0406
hsa-miR-34c	miRanda	miRNA_target	20	42341416	42341436	+	.	15.6979	0.000760518	ENST00000342560	GDAP1L1
hsa-miR-34c	miRanda	miRNA_target	20	42789570	42789591	+	.	17.8456	0.00162359	ENST00000372868	WISP2
hsa-miR-34c	miRanda	miRNA_target	20	42789504	42789523	+	.	15.9221	0.00162359	ENST00000372868	WISP2
hsa-miR-34c	miRanda	miRNA_target	20	42789570	42789591	+	.	18.5515	0.00296828	ENST00000372865	WISP2
hsa-miR-34c	miRanda	miRNA_target	20	42789570	42789591	+	.	18.5574	0.00294855	ENST00000372864	WISP2
hsa-miR-34c	miRanda	miRNA_target	20	42813007	42813030	+	.	15.6121	0.014269	ENST00000372861	KCNK15
hsa-miR-34c	miRanda	miRNA_target	20	42813007	42813030	+	.	15.6121	0.014269	ENST00000244085	KCNK15
hsa-miR-34c	miRanda	miRNA_target	20	43185587	43185612	-	.	16.2342	0.00406617	ENST00000372785	WFDC12
hsa-miR-34c	miRanda	miRNA_target	20	43185587	43185612	-	.	16.2385	0.00557159	ENST00000306091	WFDC12
hsa-miR-34c	miRanda	miRNA_target	20	43238497	43238519	+	.	16.1778	0.00127696	ENST00000243924	PI3
hsa-miR-34c	miRanda	miRNA_target	20	43238497	43238519	+	.	16.1778	0.00316269	ENST00000372784	PI3
hsa-miR-34c	miRanda	miRNA_target	20	43429893	43429916	+	.	15.6594	0.021451	ENST00000372727	SYS1_HUMAN
hsa-miR-34c	miRanda	miRNA_target	20	43429893	43429916	+	.	15.5921	0.0302507	ENST00000243918	SYS1_HUMAN
hsa-miR-34c	miRanda	miRNA_target	20	43472579	43472601	+	.	15.5035	0.00398245	ENST00000372723	DBNDD2
hsa-miR-34c	miRanda	miRNA_target	20	43472579	43472601	+	.	15.5214	0.00383501	ENST00000244071	DBNDD2
hsa-miR-34c	miRanda	miRNA_target	20	43488187	43488209	+	.	16.0414	0.00593267	ENST00000279036	PIGT
hsa-miR-34c	miRanda	miRNA_target	20	43488187	43488209	+	.	16.0372	0.0498404	ENST00000243979	PIGT
hsa-miR-34c	miRanda	miRNA_target	20	43950722	43950744	-	.	16.2909	0.0377858	ENST00000244093	NEURL2
hsa-miR-34c	miRanda	miRNA_target	20	55386733	55386755	+	.	18.0456	0.00528269	ENST00000217117	RAE1
hsa-miR-34c	miRanda	miRNA_target	20	57872195	57872216	-	.	16.9509	0.0183183	ENST00000371001	SYCP2
hsa-miR-34c	miRanda	miRNA_target	20	60224000	60224022	-	.	15.8347	0.0267457	ENST00000340177	HRH3
hsa-miR-34c	miRanda	miRNA_target	20	61007341	61007363	-	.	17.4651	0.00309484	ENST00000370371	DIDO1
hsa-miR-34c	miRanda	miRNA_target	20	61007341	61007363	-	.	17.4767	0.00302972	ENST00000279091	DIDO1
hsa-miR-34c	miRanda	miRNA_target	20	61007341	61007363	-	.	17.4813	0.0030039	ENST00000354665	DIDO1
hsa-miR-34c	miRanda	miRNA_target	20	61007341	61007351	-	.	15.5995	0.00324945	ENST00000370366	DIDO1
hsa-miR-34c	miRanda	miRNA_target	20	61431455	61432534	+	.	17.3091	0.0122065	ENST00000326996	COL20A1
hsa-miR-34c	miRanda	miRNA_target	20	61670418	61670439	-	.	16.1308	0.00420132	ENST00000370082	PR285_HUMAN
hsa-miR-34c	miRanda	miRNA_target	20	61671681	61671703	-	.	15.4781	0.00420132	ENST00000370082	PR285_HUMAN
hsa-miR-34c	miRanda	miRNA_target	20	61741756	61741779	-	.	16.4479	0.00214087	ENST00000370053	STMN3
hsa-miR-34c	miRanda	miRNA_target	20	61741838	61741858	-	.	15.7943	0.00214087	ENST00000370053	STMN3
hsa-miR-34c	miRanda	miRNA_target	20	61741756	61741779	-	.	16.5264	0.00181906	ENST00000370034	STMN3
hsa-miR-34c	miRanda	miRNA_target	20	61741838	61741858	-	.	15.8697	0.00181906	ENST00000370034	STMN3
hsa-miR-34c	miRanda	miRNA_target	20	62149888	62149910	-	.	15.6029	0.000808027	ENST00000340356	SOX18
hsa-miR-34c	miRanda	miRNA_target	2	1525437	1525459	+	.	16.1778	5.97297e-05	ENST00000329066	TPO
hsa-miR-34c	miRanda	miRNA_target	2	1525437	1525459	+	.	16.1778	0.0437119	ENST00000337415	TPO
hsa-miR-34c	miRanda	miRNA_target	2	1525437	1525459	+	.	16.1778	5.97297e-05	ENST00000382206	TPO
hsa-miR-34c	miRanda	miRNA_target	2	3467683	3467706	+	.	18.6667	0.00260297	ENST00000304601	TTC15
hsa-miR-34c	miRanda	miRNA_target	2	10058717	10058740	+	.	16.1331	0.0038817	ENST00000324907	GRHL1
hsa-miR-34c	miRanda	miRNA_target	2	10629267	10629289	-	.	17.7828	0.000381125	ENST00000295132	NOL10
hsa-miR-34c	miRanda	miRNA_target	2	10629267	10629289	-	.	17.7874	0.00708778	ENST00000263836	NOL10
hsa-miR-34c	miRanda	miRNA_target	2	10841684	10841706	-	.	16.5951	0.000597674	ENST00000381598	PDIA6
hsa-miR-34c	miRanda	miRNA_target	2	15688533	15688555	+	.	15.499	0.00112987	ENST00000381341	DDX1
hsa-miR-34c	miRanda	miRNA_target	2	16004233	16004258	+	.	16.1018	0.0018449	ENST00000281043	MYCN
hsa-miR-34c	miRanda	miRNA_target	2	24139662	24139684	+	.	18.8245	0.00110602	ENST00000380991	FKBP1B
hsa-miR-34c	miRanda	miRNA_target	2	24139850	24139872	+	.	17.1513	0.00110602	ENST00000380991	FKBP1B
hsa-miR-34c	miRanda	miRNA_target	2	24139662	24139684	+	.	19.297	3.87466e-06	ENST00000380986	FKBP1B
hsa-miR-34c	miRanda	miRNA_target	2	24139850	24139872	+	.	17.5817	3.87466e-06	ENST00000380986	FKBP1B
hsa-miR-34c	miRanda	miRNA_target	2	24139662	24139684	+	.	16.8204	0.0212299	ENST00000238793	FKBP1B
hsa-miR-34c	miRanda	miRNA_target	2	24139662	24139684	+	.	16.818	0.0212885	ENST00000380979	FKBP1B
hsa-miR-34c	miRanda	miRNA_target	2	27453703	27453725	-	.	17.1077	0.0029206	ENST00000379956	ZNF513
hsa-miR-34c	miRanda	miRNA_target	2	27453703	27453725	-	.	17.1138	0.00288686	ENST00000323703	ZNF513
hsa-miR-34c	miRanda	miRNA_target	2	27658961	27658982	+	.	16.5172	0.00576419	ENST00000296105	C2orf16
hsa-miR-34c	miRanda	miRNA_target	2	27729597	27729619	-	.	17.3795	7.76324e-05	ENST00000337768	ST65G_HUMAN
hsa-miR-34c	miRanda	miRNA_target	2	27855945	27855968	+	.	17.6485	8.00012e-06	ENST00000359603	MRPL33
hsa-miR-34c	miRanda	miRNA_target	2	27855945	27855968	+	.	17.6485	0.00830119	ENST00000296102	MRPL33
hsa-miR-34c	miRanda	miRNA_target	2	27855945	27855968	+	.	17.6485	0.00830119	ENST00000379666	MRPL33
hsa-miR-34c	miRanda	miRNA_target	2	28414900	28414922	+	.	15.6237	0.00904169	ENST00000342045	BRE
hsa-miR-34c	miRanda	miRNA_target	2	42847854	42847877	-	.	16.9283	0.00206075	ENST00000294973	HAAO
hsa-miR-34c	miRanda	miRNA_target	2	44401610	44401634	+	.	15.899	0.000742317	ENST00000378520	SLC3A1
hsa-miR-34c	miRanda	miRNA_target	2	46265758	46265780	+	.	17.3325	0.00354968	ENST00000306156	PRKCE
hsa-miR-34c	miRanda	miRNA_target	2	69906202	69906224	+	.	17.6485	0.00830119	ENST00000355054	ANXA4
hsa-miR-34c	miRanda	miRNA_target	2	73721504	73721527	-	.	16.1778	0.0427703	ENST00000272425	NAT8
hsa-miR-34c	miRanda	miRNA_target	2	85517537	85517558	+	.	15.499	0.00548677	ENST00000355009	NP_940884.1
hsa-miR-34c	miRanda	miRNA_target	2	85673811	85673833	+	.	15.7253	0.00485117	ENST00000306384	VAMP5
hsa-miR-34c	miRanda	miRNA_target	2	85728613	85728635	+	.	16.0696	0.00441179	ENST00000359529	USP39
hsa-miR-34c	miRanda	miRNA_target	2	88967023	88967045	+	.	15.8384	0.00881494	ENST00000283657
hsa-miR-34c	miRanda	miRNA_target	2	89409930	89409952	-	.	16.6723	0.0247811	ENST00000359711	KV2A_HUMAN
hsa-miR-34c	miRanda	miRNA_target	2	91274267	91274289	-	.	16.0489	0.0492104	ENST00000324479	XP_931235.1
hsa-miR-34c	miRanda	miRNA_target	2	95116792	95116813	-	.	16.8566	0.00240431	ENST00000272418	MRPS5
hsa-miR-34c	miRanda	miRNA_target	2	96582008	96582030	+	.	17.1836	0.000509927	ENST00000357485	NP_997646.1
hsa-miR-34c	miRanda	miRNA_target	2	96889618	96889640	-	.	15.6796	1.21566e-05	ENST00000305476	SEMA4C
hsa-miR-34c	miRanda	miRNA_target	2	97722639	97722661	+	.	16.6166	0.000439227	ENST00000264972	ZAP70
hsa-miR-34c	miRanda	miRNA_target	2	97722526	97722548	+	.	15.7303	0.000439227	ENST00000264972	ZAP70
hsa-miR-34c	miRanda	miRNA_target	2	98380358	98380380	+	.	15.5496	0.00361251	ENST00000376941	CNGA3
hsa-miR-34c	miRanda	miRNA_target	2	98607853	98607875	-	.	15.4943	0.00291758	ENST00000264968	MGAT4A
hsa-miR-34c	miRanda	miRNA_target	2	99302043	99302064	-	.	16.4449	4.40607e-05	ENST00000264255	TXNDC9
hsa-miR-34c	miRanda	miRNA_target	2	99301947	99301968	-	.	15.8204	4.40607e-05	ENST00000264255	TXNDC9
hsa-miR-34c	miRanda	miRNA_target	2	101404525	101404548	-	.	16.078	0.0033467	ENST00000376826	Q6ZNB4_HUMAN
hsa-miR-34c	miRanda	miRNA_target	2	102515906	102515928	+	.	16.0946	0.0468301	ENST00000295269	NP_001011552.1
hsa-miR-34c	miRanda	miRNA_target	2	113676769	113676790	+	.	16.1492	0.00105652	ENST00000245796	NP_036587.2
hsa-miR-34c	miRanda	miRNA_target	2	114073175	114073197	-	.	17.8748	0.00641725	ENST00000295199	Q9BSF9_HUMAN
hsa-miR-34c	miRanda	miRNA_target	2	119776460	119776482	-	.	16.8566	0.0203796	ENST00000334816	NP_001017927.1
hsa-miR-34c	miRanda	miRNA_target	2	122201549	122201572	-	.	16.9509	1.16683e-05	ENST00000285814	MKI67IP
hsa-miR-34c	miRanda	miRNA_target	2	125388506	125388528	+	.	16.5305	2.87196e-06	ENST00000285362	CNTNAP5
hsa-miR-34c	miRanda	miRNA_target	2	128111555	128111577	+	.	16.3554	0.00170512	ENST00000376066	MYO7B
hsa-miR-34c	miRanda	miRNA_target	2	128177615	128177637	+	.	15.7408	0.00484006	ENST00000310981	SFT2D3
hsa-miR-34c	miRanda	miRNA_target	2	128178696	128178718	-	.	15.4485	1.21253e-05	ENST00000322313	WDR33
hsa-miR-34c	miRanda	miRNA_target	2	150134667	150134689	-	.	16.1008	0.00209054	ENST00000303319	C2orf25
hsa-miR-34c	miRanda	miRNA_target	2	168519799	168519821	-	.	15.721	0.000853148	ENST00000355999	STK39
hsa-miR-34c	miRanda	miRNA_target	2	170202445	170202469	+	.	16.9697	0.00494942	ENST00000260970	PPIG
hsa-miR-34c	miRanda	miRNA_target	2	175372004	175372026	-	.	15.7489	0.0146111	ENST00000295497	CHN1
hsa-miR-34c	miRanda	miRNA_target	2	190344659	190344681	-	.	16.3568	8.26844e-05	ENST00000325795	ORMDL1
hsa-miR-34c	miRanda	miRNA_target	2	202434225	202434249	+	.	15.8889	0.0431454	ENST00000374598	ALS2CR7
hsa-miR-34c	miRanda	miRNA_target	2	208701110	208701133	-	.	16.1778	0.0427703	ENST00000282141	CRYGC
hsa-miR-34c	miRanda	miRNA_target	2	208809664	208809687	-	.	15.9396	0.00301283	ENST00000345146	IDH1
hsa-miR-34c	miRanda	miRNA_target	2	208809775	208809797	-	.	15.635	0.00301283	ENST00000345146	IDH1
hsa-miR-34c	miRanda	miRNA_target	2	219166550	219166572	+	.	16.8566	0.0203796	ENST00000295701	RQCD1
hsa-miR-34c	miRanda	miRNA_target	2	219792418	219792440	-	.	15.9293	0.000224028	ENST00000361242	ATG9A
hsa-miR-34c	miRanda	miRNA_target	2	219858514	219858536	+	.	15.4617	0.00362192	ENST00000258410	DNAJB2
hsa-miR-34c	miRanda	miRNA_target	2	230610176	230610198	-	.	15.4851	0.0128104	ENST00000295190	SLC16A14
hsa-miR-34c	miRanda	miRNA_target	2	233052781	233052802	-	.	15.915	0.00334483	ENST00000304546	ECEL1
hsa-miR-34c	miRanda	miRNA_target	2	233053074	233053096	-	.	15.6909	0.00334483	ENST00000304546	ECEL1
hsa-miR-34c	miRanda	miRNA_target	2	234406774	234406798	+	.	15.6121	0.00316355	ENST00000327506	Q8IUR1_HUMAN
hsa-miR-34c	miRanda	miRNA_target	2	238127138	238127158	+	.	16.3569	0.0357737	ENST00000338530	MLPH
hsa-miR-34c	miRanda	miRNA_target	2	238127138	238127158	+	.	16.3208	0.00791458	ENST00000264605	MLPH
hsa-miR-34c	miRanda	miRNA_target	15	18848474	18848496	-	.	15.6121	0.00392628	ENST00000324413	NP_001019853.1
hsa-miR-34c	miRanda	miRNA_target	15	33450732	33450755	-	.	16.0781	0.0488496	ENST00000256538	ATPBD4
hsa-miR-34c	miRanda	miRNA_target	15	38895149	38895173	-	.	17.3091	6.55156e-05	ENST00000299174	PPP1R14D
hsa-miR-34c	miRanda	miRNA_target	15	38983444	38983464	+	.	16.4303	0.000570882	ENST00000220509	VPS18
hsa-miR-34c	miRanda	miRNA_target	15	39058879	39058901	-	.	15.5767	0.00212304	ENST00000361480	INOC1
hsa-miR-34c	miRanda	miRNA_target	15	39975275	39975297	+	.	16.1834	0.0420083	ENST00000309874	Q8TCB4_HUMAN
hsa-miR-34c	miRanda	miRNA_target	15	40220980	40221002	-	.	15.7165	0.00317409	ENST00000382396	PLA2G4F
hsa-miR-34c	miRanda	miRNA_target	15	41850859	41850881	+	.	17.0773	0.000216623	ENST00000300289	PDIA3
hsa-miR-34c	miRanda	miRNA_target	15	41850859	41850881	+	.	17.1262	0.0150201	ENST00000381533	PDIA3
hsa-miR-34c	miRanda	miRNA_target	15	46817572	46817594	-	.	15.4417	1.58545e-05	ENST00000380950	CEP152
hsa-miR-34c	miRanda	miRNA_target	15	47071646	47071668	-	.	16.4041	0.0333614	ENST00000380927	K0256_HUMAN
hsa-miR-34c	miRanda	miRNA_target	15	57175789	57175810	+	.	15.7129	0.0344529	ENST00000380504	RNF111
hsa-miR-34c	miRanda	miRNA_target	15	58426964	58426988	-	.	16.6702	0.022718	ENST00000356292	ANXA2
hsa-miR-34c	miRanda	miRNA_target	15	63133152	63133177	+	.	16.0674	0.000670818	ENST00000334287	NP_849190.1
hsa-miR-34c	miRanda	miRNA_target	15	64570565	64570587	+	.	15.6663	0.00451822	ENST00000307102	MAP2K1
hsa-miR-34c	miRanda	miRNA_target	15	69856784	69856806	+	.	15.4614	0.00441155	ENST00000357769	THSD4
hsa-miR-34c	miRanda	miRNA_target	15	71793342	71793364	+	.	16.3688	0.0346844	ENST00000318443	CD276
hsa-miR-34c	miRanda	miRNA_target	15	72255736	72255757	+	.	16.8671	2.33048e-05	ENST00000249842	ISLR
hsa-miR-34c	miRanda	miRNA_target	15	72255766	72255788	+	.	16.8671	2.33048e-05	ENST00000249842	ISLR
hsa-miR-34c	miRanda	miRNA_target	15	72525436	72525458	-	.	16.8566	0.0115261	ENST00000361351	UBL7_HUMAN
hsa-miR-34c	miRanda	miRNA_target	15	75116618	75116638	+	.	15.6121	0.00615933	ENST00000379595	PSTPIP1
hsa-miR-34c	miRanda	miRNA_target	15	80768750	80768773	+	.	16.2997	0.0381419	ENST00000389283	Q6P168_HUMAN
hsa-miR-34c	miRanda	miRNA_target	15	80941799	80941822	-	.	16.2997	0.0381419	ENST00000389187	Q6P168_HUMAN
hsa-miR-34c	miRanda	miRNA_target	15	82663167	82663190	-	.	16.3219	0.0372049	ENST00000304813	NP_079360.1
hsa-miR-34c	miRanda	miRNA_target	15	83552244	83552267	-	.	16.2997	0.0381419	ENST00000356211	NP_079360.1
hsa-miR-34c	miRanda	miRNA_target	15	87660978	87660985	-	.	15.8484	0.000307613	ENST00000268124	POLG
hsa-miR-34c	miRanda	miRNA_target	15	88428262	88428284	-	.	16.4041	0.00235035	ENST00000330062	IDH2
hsa-miR-34c	miRanda	miRNA_target	15	89239896	89239917	+	.	18.7798	0.00104486	ENST00000328850	FES
hsa-miR-34c	miRanda	miRNA_target	15	89298124	89298147	+	.	16.7676	0.0007628	ENST00000268159	UNC45A
hsa-miR-34c	miRanda	miRNA_target	15	90507658	90507680	+	.	17.0957	0.00155245	ENST00000318445	SLCO3A1
hsa-miR-34c	miRanda	miRNA_target	15	97743838	97743861	+	.	15.8384	0.00392628	ENST00000301981	LRRC28
hsa-miR-34c	miRanda	miRNA_target	15	98987868	98987888	+	.	16.2909	0.0303534	ENST00000343276	ASB7
hsa-miR-34c	miRanda	miRNA_target	Y	16500390	16500417	+	.	15.7253	0.00248395	ENST00000309834	HSFY2
hsa-miR-34c	miRanda	miRNA_target	Y	16680816	16680839	-	.	16.5749	0.0280031	ENST00000382852	HSFY2
hsa-miR-34c	miRanda	miRNA_target	Y	20143411	20143432	-	.	15.6396	0.0162376	ENST00000298070	NR_001541.1
hsa-miR-34c	miRanda	miRNA_target	6	296115	296137	+	.	17.191	0.0118546	ENST00000344450	DUSP22
hsa-miR-34c	miRanda	miRNA_target	6	296115	296137	+	.	17.1605	0.0144481	ENST00000381038	DUSP22
hsa-miR-34c	miRanda	miRNA_target	6	1259841	1259863	+	.	15.4883	0.017318	ENST00000296839	FOXQ1
hsa-miR-34c	miRanda	miRNA_target	6	3098981	3099003	-	.	15.499	0.000906287	ENST00000259799	TUBB2A
hsa-miR-34c	miRanda	miRNA_target	6	3668810	3668830	-	.	15.6607	0.000759355	ENST00000380283	NP_899229.1
hsa-miR-34c	miRanda	miRNA_target	6	4013768	4013790	-	.	16.1281	0.0256554	ENST00000274673	C6orf146
hsa-miR-34c	miRanda	miRNA_target	6	5943490	5943512	-	.	16.9424	0.0138633	ENST00000379973	NRN1
hsa-miR-34c	miRanda	miRNA_target	6	5943490	5943512	-	.	16.9479	0.0183809	ENST00000244766	NRN1
hsa-miR-34c	miRanda	miRNA_target	6	10872478	10872500	-	.	17.4222	0.0107352	ENST00000354489	MAK
hsa-miR-34c	miRanda	miRNA_target	6	11308952	11308974	-	.	16.133	0.00161878	ENST00000379433	NEDD9
hsa-miR-34c	miRanda	miRNA_target	6	11308913	11308935	-	.	15.9235	0.00161878	ENST00000379433	NEDD9
hsa-miR-34c	miRanda	miRNA_target	6	11308952	11308974	-	.	16.1358	0.00160914	ENST00000379431	NEDD9
hsa-miR-34c	miRanda	miRNA_target	6	11308913	11308935	-	.	15.9262	0.00160914	ENST00000379431	NEDD9
hsa-miR-34c	miRanda	miRNA_target	6	13713383	13713403	+	.	15.5918	0.00330357	ENST00000379262	SIRT5
hsa-miR-34c	miRanda	miRNA_target	6	13713383	13713403	+	.	15.5957	0.00327604	ENST00000262080	SIRT5
hsa-miR-34c	miRanda	miRNA_target	6	17871925	17871947	-	.	15.8232	0.0178778	ENST00000378843	KIF13A
hsa-miR-34c	miRanda	miRNA_target	6	17871925	17871947	-	.	15.8315	0.0019965	ENST00000259711	KIF13A
hsa-miR-34c	miRanda	miRNA_target	6	24531462	24531482	+	.	18.7451	0.000850639	ENST00000378353	MRS2L
hsa-miR-34c	miRanda	miRNA_target	6	24894022	24894044	+	.	16.0647	1.46627e-05	ENST00000356509	GEMI_HUMAN
hsa-miR-34c	miRanda	miRNA_target	6	24894022	24894044	+	.	16.0647	0.0483783	ENST00000230056	GEMI_HUMAN
hsa-miR-34c	miRanda	miRNA_target	6	26232907	26232929	+	.	18.4404	0.00336903	ENST00000377791	HIST1H2AC
hsa-miR-34c	miRanda	miRNA_target	6	28309203	28309226	+	.	17.961	0.00581734	ENST00000252207	ZNF193
hsa-miR-34c	miRanda	miRNA_target	6	28309203	28309226	+	.	17.9879	0.0033419	ENST00000377301	ZNF193
hsa-miR-34c	miRanda	miRNA_target	6	29070635	29070657	-	.	15.499	0.0402703	ENST00000377179	NP_001010877.2
hsa-miR-34c	miRanda	miRNA_target	6	29070635	29070657	-	.	15.499	0.039354	ENST00000377177	NP_001010877.2
hsa-miR-34c	miRanda	miRNA_target	6	29539674	29539694	+	.	16.1753	0.00236166	ENST00000377132	OR2H1
hsa-miR-34c	miRanda	miRNA_target	6	29539855	29539877	+	.	15.9652	0.00236166	ENST00000377132	OR2H1
hsa-miR-34c	miRanda	miRNA_target	6	29539674	29539694	+	.	16.5801	0.00316917	ENST00000377130	OR2H1
hsa-miR-34c	miRanda	miRNA_target	6	29539855	29539877	+	.	16.3648	0.00316917	ENST00000377130	OR2H1
hsa-miR-34c	miRanda	miRNA_target	6	30227902	30227925	-	.	15.9519	0.00650929	ENST00000376706	TRIM10
hsa-miR-34c	miRanda	miRNA_target	6	30227902	30227925	-	.	16.1782	0.0427494	ENST00000376704	TRIM10
hsa-miR-34c	miRanda	miRNA_target	6	30227902	30227925	-	.	16.1819	0.0425807	ENST00000376703	TRIM10
hsa-miR-34c	miRanda	miRNA_target	6	30676476	30676499	-	.	15.6705	0.00012777	ENST00000376516	PPP1R10
hsa-miR-34c	miRanda	miRNA_target	6	30676476	30676499	-	.	16.5237	0.029664	ENST00000376511	PPP1R10
hsa-miR-34c	miRanda	miRNA_target	6	30752577	30752598	-	.	15.4737	0.0235683	ENST00000274853	KIAA1949
hsa-miR-34c	miRanda	miRNA_target	6	31002130	31002152	+	.	16.2909	0.00142777	ENST00000376329	GTF2H4
hsa-miR-34c	miRanda	miRNA_target	6	31002130	31002152	+	.	16.2909	0.0377858	ENST00000321897	GTF2H4
hsa-miR-34c	miRanda	miRNA_target	6	31665117	31665138	-	.	16.7435	0.00249267	ENST00000376069	NCR3
hsa-miR-34c	miRanda	miRNA_target	6	31893588	31893610	+	.	16.8566	0.0203796	ENST00000375652	HSPA1A
hsa-miR-34c	miRanda	miRNA_target	6	31905859	31905881	+	.	16.5467	0.0235291	ENST00000375650	HSPA1A
hsa-miR-34c	miRanda	miRNA_target	6	32111078	32111100	+	.	16.8566	0.0203796	ENST00000375176	C4A
hsa-miR-34c	miRanda	miRNA_target	6	32270818	32270840	-	.	16.5954	0.0269912	ENST00000375023	NOTCH4
hsa-miR-34c	miRanda	miRNA_target	6	32270818	32270840	-	.	16.6072	0.0266395	ENST00000375020	NOTCH4
hsa-miR-34c	miRanda	miRNA_target	6	33326266	33326288	-	.	16.0378	0.00203398	ENST00000293739	VPS52
hsa-miR-34c	miRanda	miRNA_target	6	33326266	33326288	-	.	16.0558	0.00195982	ENST00000374638	VPS52
hsa-miR-34c	miRanda	miRNA_target	6	33771583	33771604	+	.	15.9999	0.000153478	ENST00000374316	ITPR3
hsa-miR-34c	miRanda	miRNA_target	6	33771583	33771604	+	.	16.0247	0.0126007	ENST00000244411	ITPR3
hsa-miR-34c	miRanda	miRNA_target	6	33773355	33773377	-	.	15.6121	0.00316355	ENST00000374231	C6orf125
hsa-miR-34c	miRanda	miRNA_target	6	33773355	33773377	-	.	15.6121	0.00316355	ENST00000259821	C6orf125
hsa-miR-34c	miRanda	miRNA_target	6	35573951	35573975	-	.	16.4418	0.0325237	ENST00000373892	TULP1
hsa-miR-34c	miRanda	miRNA_target	6	37040376	37040397	+	.	16.7955	0.0116465	ENST00000373674	PI16
hsa-miR-34c	miRanda	miRNA_target	6	37040376	37040397	+	.	16.8032	0.0216473	ENST00000297048	PI16
hsa-miR-34c	miRanda	miRNA_target	6	37103989	37104009	+	.	16.5519	0.00447176	ENST00000373528	FGD2
hsa-miR-34c	miRanda	miRNA_target	6	37103918	37103927	+	.	15.4484	0.00447176	ENST00000373528	FGD2
hsa-miR-34c	miRanda	miRNA_target	6	38250291	38250314	-	.	17.1501	0.0146181	ENST00000373384	BTBD9_HUMAN
hsa-miR-34c	miRanda	miRNA_target	6	41234350	41234371	-	.	16.0647	0.034838	ENST00000373113	TREM2
hsa-miR-34c	miRanda	miRNA_target	6	41759753	41759775	-	.	15.4701	0.000207151	ENST00000358871	TFEB
hsa-miR-34c	miRanda	miRNA_target	6	41760199	41760221	-	.	15.4701	0.000207151	ENST00000358871	TFEB
hsa-miR-34c	miRanda	miRNA_target	6	41759753	41759775	-	.	15.4727	0.00424903	ENST00000358824	TFEB
hsa-miR-34c	miRanda	miRNA_target	6	41760199	41760221	-	.	15.4727	0.00424903	ENST00000358824	TFEB
hsa-miR-34c	miRanda	miRNA_target	6	41759753	41759775	-	.	15.4753	0.00422575	ENST00000373033	TFEB
hsa-miR-34c	miRanda	miRNA_target	6	41760199	41760221	-	.	15.4753	0.00422575	ENST00000373033	TFEB
hsa-miR-34c	miRanda	miRNA_target	6	41863297	41863318	+	.	15.7409	0.00916045	ENST00000335515	CF049_HUMAN
hsa-miR-34c	miRanda	miRNA_target	6	42303987	42304010	-	.	16.8566	0.00456518	ENST00000297221	TRERF1
hsa-miR-34c	miRanda	miRNA_target	6	43019195	43019217	+	.	16.1663	0.00619555	ENST00000336842	TNRC5
hsa-miR-34c	miRanda	miRNA_target	6	43039440	43039464	+	.	15.6121	8.08112e-05	ENST00000372808	GNMT
hsa-miR-34c	miRanda	miRNA_target	6	43039440	43039464	+	.	15.6121	0.0130406	ENST00000244689	GNMT
hsa-miR-34c	miRanda	miRNA_target	6	43096479	43096501	+	.	16.4814	0.000211985	ENST00000326974	KLHDC3
hsa-miR-34c	miRanda	miRNA_target	6	43104951	43104975	+	.	16.3652	8.5951e-06	ENST00000244496	C6orf153
hsa-miR-34c	miRanda	miRNA_target	6	43105044	43105066	+	.	15.8123	8.5951e-06	ENST00000244496	C6orf153
hsa-miR-34c	miRanda	miRNA_target	6	49507004	49507029	-	.	15.6008	0.000742149	ENST00000274813	MUT
hsa-miR-34c	miRanda	miRNA_target	6	49568292	49568314	+	.	16.6898	0.0246008	ENST00000335783	CENPQ
hsa-miR-34c	miRanda	miRNA_target	6	73168925	73168946	+	.	15.758	0.0350028	ENST00000370420	RIMS1
hsa-miR-34c	miRanda	miRNA_target	6	74284800	74284822	-	.	16.1678	0.0432376	ENST00000356303	EEF1A1
hsa-miR-34c	miRanda	miRNA_target	6	75850821	75850843	-	.	16.2541	7.2325e-06	ENST00000370134	COL12A1
hsa-miR-34c	miRanda	miRNA_target	6	75850821	75850843	-	.	16.2547	0.0393161	ENST00000322507	COL12A1
hsa-miR-34c	miRanda	miRNA_target	6	87851961	87851983	-	.	18.3273	0.000262591	ENST00000369582	CGA
hsa-miR-34c	miRanda	miRNA_target	6	87852042	87852063	-	.	16.7435	0.000262591	ENST00000369582	CGA
hsa-miR-34c	miRanda	miRNA_target	6	88433685	88433707	+	.	16.9413	0.00291662	ENST00000257789	ORC3L
hsa-miR-34c	miRanda	miRNA_target	6	96141739	96141761	+	.	18.2648	0.00411579	ENST00000369293	MANEA
hsa-miR-34c	miRanda	miRNA_target	6	96141739	96141761	+	.	18.4783	0.00322675	ENST00000302130	MANEA
hsa-miR-34c	miRanda	miRNA_target	6	110820159	110820180	-	.	15.8857	0.00429768	ENST00000257982	DDO
hsa-miR-34c	miRanda	miRNA_target	6	117180205	117180229	-	.	17.299	0.000257467	ENST00000331562	Q5T6X4_HUMAN
hsa-miR-34c	miRanda	miRNA_target	6	117180205	117180229	-	.	17.3091	0.00562731	ENST00000368557	Q5T6X4_HUMAN
hsa-miR-34c	miRanda	miRNA_target	6	118987242	118987264	+	.	15.7435	0.00753507	ENST00000357525	PLN
hsa-miR-34c	miRanda	miRNA_target	6	118987242	118987264	+	.	16.0605	0.0485975	ENST00000368486	PLN
hsa-miR-34c	miRanda	miRNA_target	6	126402064	126402086	+	.	17.5836	0.00889718	ENST00000334379	CF075_HUMAN
hsa-miR-34c	miRanda	miRNA_target	6	126402064	126402086	+	.	17.5662	0.00907423	ENST00000368332	CF075_HUMAN
hsa-miR-34c	miRanda	miRNA_target	6	127560431	127560454	+	.	15.499	0.0308318	ENST00000368317	RSPO3
hsa-miR-34c	miRanda	miRNA_target	6	130545970	130545993	-	.	17.5833	0.0010469	ENST00000324172	SAMD3
hsa-miR-34c	miRanda	miRNA_target	6	130545970	130545993	-	.	17.5897	0.00103868	ENST00000355902	SAMD3
hsa-miR-34c	miRanda	miRNA_target	6	131937015	131937036	-	.	16.0662	0.0038895	ENST00000342838	CRSP3
hsa-miR-34c	miRanda	miRNA_target	6	131937072	131937092	-	.	15.6168	0.0038895	ENST00000342838	CRSP3
hsa-miR-34c	miRanda	miRNA_target	6	131937015	131937036	-	.	16.0775	0.00380324	ENST00000354577	CRSP3
hsa-miR-34c	miRanda	miRNA_target	6	131937072	131937092	-	.	15.6278	0.00380324	ENST00000354577	CRSP3
hsa-miR-34c	miRanda	miRNA_target	6	132823554	132823577	-	.	16.5172	0.000754349	ENST00000367939	STX7
hsa-miR-34c	miRanda	miRNA_target	6	138775800	138775822	+	.	17.196	0.013782	ENST00000367697	HEBP2
hsa-miR-34c	miRanda	miRNA_target	6	139267804	139267825	-	.	16.9697	0.0179323	ENST00000367664	REPS1
hsa-miR-34c	miRanda	miRNA_target	6	139267804	139267825	-	.	16.9697	0.0179323	ENST00000306169	REPS1
hsa-miR-34c	miRanda	miRNA_target	6	139405740	139405762	+	.	15.453	0.000404879	ENST00000367660	C6orf115
hsa-miR-34c	miRanda	miRNA_target	6	150282079	150282101	+	.	15.6663	0.0322792	ENST00000328043	Q96AT3_HUMAN
hsa-miR-34c	miRanda	miRNA_target	6	150311681	150311701	+	.	18.051	0.0052506	ENST00000367351	ULBP2
hsa-miR-34c	miRanda	miRNA_target	6	150311681	150311701	+	.	18.069	0.00514397	ENST00000253331	ULBP2
hsa-miR-34c	miRanda	miRNA_target	6	150381535	150381555	-	.	18.0191	0.00544497	ENST00000367341	RAET1L
hsa-miR-34c	miRanda	miRNA_target	6	150761957	150761979	+	.	17.3627	0.011486	ENST00000367335	C6orf71
hsa-miR-34c	miRanda	miRNA_target	6	151768035	151768058	-	.	15.7893	0.00423359	ENST00000367303	C6orf96
hsa-miR-34c	miRanda	miRNA_target	6	153373779	153373803	-	.	15.6235	0.00872384	ENST00000206262	RGS17
hsa-miR-34c	miRanda	miRNA_target	6	158977640	158977662	-	.	15.7743	1.78786e-05	ENST00000367089	DYNLT1
hsa-miR-34c	miRanda	miRNA_target	6	159376552	159376574	-	.	16.1308	0.0460653	ENST00000297263	TAGAP
hsa-miR-34c	miRanda	miRNA_target	6	160872645	160872667	-	.	16.7435	0.00900203	ENST00000316300	LPA
hsa-miR-34c	miRanda	miRNA_target	6	161094167	161094189	+	.	17.7616	0.0072989	ENST00000308192	PLG
hsa-miR-34c	miRanda	miRNA_target	6	161094167	161094189	+	.	17.7616	0.00295209	ENST00000241669	PLG
hsa-miR-34c	miRanda	miRNA_target	6	166653451	166653475	-	.	16.273	0.00082321	ENST00000361731	SFT2D1
hsa-miR-34c	miRanda	miRNA_target	6	170433683	170433704	-	.	16.4941	2.3238e-07	ENST00000366756	DLL1
hsa-miR-34c	miRanda	miRNA_target	6	170433587	170433609	-	.	16.4941	2.3238e-07	ENST00000366756	DLL1
hsa-miR-34c	miRanda	miRNA_target	6	170433524	170433548	-	.	16.4941	2.3238e-07	ENST00000366756	DLL1
hsa-miR-34c	miRanda	miRNA_target	6	170433683	170433704	-	.	16.5122	6.86865e-05	ENST00000362073	DLL1
hsa-miR-34c	miRanda	miRNA_target	6	170433587	170433609	-	.	16.5122	6.86865e-05	ENST00000362073	DLL1
hsa-miR-34c	miRanda	miRNA_target	6	170433524	170433548	-	.	16.5122	6.86865e-05	ENST00000362073	DLL1
hsa-miR-34c	miRanda	miRNA_target	4	833148	833170	-	.	15.7992	0.000773978	ENST00000314167	GAK
hsa-miR-34c	miRanda	miRNA_target	4	2902292	2902316	-	.	17.196	0.000207897	ENST00000329687	NP_001111.2
hsa-miR-34c	miRanda	miRNA_target	4	2909584	2909611	-	.	15.7253	8.44436e-05	ENST00000314262	NOP14_HUMAN
hsa-miR-34c	miRanda	miRNA_target	4	5067330	5067353	-	.	15.5189	0.00128954	ENST00000382715	CYTL1
hsa-miR-34c	miRanda	miRNA_target	4	6106495	6106518	-	.	19.2323	0.000131886	ENST00000282924	JAKMIP1
hsa-miR-34c	miRanda	miRNA_target	4	6106495	6106518	-	.	18.5562	0.00295246	ENST00000382631	JAKMIP1
hsa-miR-34c	miRanda	miRNA_target	4	6106495	6106518	-	.	19.2323	0.000945854	ENST00000382633	JAKMIP1
hsa-miR-34c	miRanda	miRNA_target	4	8418175	8418195	-	.	15.4614	0.0294725	ENST00000356406	ACOX3
hsa-miR-34c	miRanda	miRNA_target	4	22430060	22430081	+	.	16.2591	0.023514	ENST00000317327	GBA3
hsa-miR-34c	miRanda	miRNA_target	4	25358511	25358533	-	.	15.6027	0.0288841	ENST00000264868	NP_056002.1
hsa-miR-34c	miRanda	miRNA_target	4	30341597	30341617	+	.	16.5314	0.0163267	ENST00000361762	PCDH7_HUMAN
hsa-miR-34c	miRanda	miRNA_target	4	40512498	40512520	-	.	17.0567	0.0162511	ENST00000316212	APBB2
hsa-miR-34c	miRanda	miRNA_target	4	44398993	44399017	-	.	16.4271	0.00111077	ENST00000381642	GNPDA2
hsa-miR-34c	miRanda	miRNA_target	4	44398993	44399017	-	.	16.45	0.031711	ENST00000295448	GNPDA2
hsa-miR-34c	miRanda	miRNA_target	4	48758811	48758833	+	.	15.499	0.000125554	ENST00000381454	NP_079363.1
hsa-miR-34c	miRanda	miRNA_target	4	55995943	55995967	-	.	15.4428	0.00452473	ENST00000381322	CLOCK
hsa-miR-34c	miRanda	miRNA_target	4	57321302	57321325	-	.	15.9526	0.00112575	ENST00000358277
hsa-miR-34c	miRanda	miRNA_target	4	57370837	57370859	-	.	16.5172	0.0298809	ENST00000381252	SPINK2
hsa-miR-34c	miRanda	miRNA_target	4	57370837	57370859	-	.	16.5172	0.0298809	ENST00000248701	SPINK2
hsa-miR-34c	miRanda	miRNA_target	4	57592181	57592205	-	.	16.4041	0.0333614	ENST00000295666	IGFBP7
hsa-miR-34c	miRanda	miRNA_target	4	70936759	70936781	+	.	17.4222	0.00195419	ENST00000381057	HTN3
hsa-miR-34c	miRanda	miRNA_target	4	70936619	70936642	+	.	16.6303	0.00195419	ENST00000381057	HTN3
hsa-miR-34c	miRanda	miRNA_target	4	70959073	70959095	+	.	17.4222	0.000340043	ENST00000246896	HTN1
hsa-miR-34c	miRanda	miRNA_target	4	70958932	70958955	+	.	16.6303	0.000340043	ENST00000246896	HTN1
hsa-miR-34c	miRanda	miRNA_target	4	71310276	71310298	+	.	16.2909	0.0385182	ENST00000304904	PROL1
hsa-miR-34c	miRanda	miRNA_target	4	71432990	71433012	+	.	15.8384	0.00196092	ENST00000339336	U689_HUMAN
hsa-miR-34c	miRanda	miRNA_target	4	71507368	71507392	+	.	15.7598	0.0309314	ENST00000322937	AMBN
hsa-miR-34c	miRanda	miRNA_target	4	73232430	73232452	+	.	16.0647	0.000609836	ENST00000308744	NPFFR2
hsa-miR-34c	miRanda	miRNA_target	4	75709259	75709282	+	.	16.6303	0.00378307	ENST00000380846	AREG
hsa-miR-34c	miRanda	miRNA_target	4	77174742	77174762	-	.	17.1345	0.00680206	ENST00000306621	CXCL11
hsa-miR-34c	miRanda	miRNA_target	4	89583218	89583239	+	.	16.7844	0.0221121	ENST00000380265	HERC6
hsa-miR-34c	miRanda	miRNA_target	4	89583218	89583239	+	.	16.7871	0.0220435	ENST00000264346	HERC6
hsa-miR-34c	miRanda	miRNA_target	4	95597124	95597147	+	.	16.0919	0.0469683	ENST00000359265	PDLIM5
hsa-miR-34c	miRanda	miRNA_target	4	122808971	122808992	-	.	16.9914	1.98018e-05	ENST00000296511	ANXA5
hsa-miR-34c	miRanda	miRNA_target	4	122809022	122809044	-	.	16.0236	1.98018e-05	ENST00000296511	ANXA5
hsa-miR-34c	miRanda	miRNA_target	4	122907059	122907083	+	.	17.254	0.0129943	ENST00000354998	Q8WYX1_HUMAN
hsa-miR-34c	miRanda	miRNA_target	4	164661460	164661482	+	.	16.8066	0.0215626	ENST00000358572	NP_060822.1
hsa-miR-34c	miRanda	miRNA_target	4	174535075	174535097	+	.	16.0647	0.0183633	ENST00000296504	SAP30
hsa-miR-34c	miRanda	miRNA_target	4	184653179	184653204	-	.	16.0477	0.0275414	ENST00000378922
hsa-miR-34c	miRanda	miRNA_target	4	186603589	186603609	-	.	16.8826	0.0019567	ENST00000307588	NP_689988.1
hsa-miR-34c	miRanda	miRNA_target	4	187330163	187330185	+	.	16.0054	0.0291578	ENST00000356371	NP_056213.1
hsa-miR-34c	miRanda	miRNA_target	4	187330163	187330185	+	.	16.5172	0.0161883	ENST00000227065	NP_056213.1
hsa-miR-34c	miRanda	miRNA_target	5	706552	706574	+	.	15.9045	0.0415113	ENST00000264935	CEP72
hsa-miR-34c	miRanda	miRNA_target	5	26916570	26916594	-	.	15.9494	0.00153009	ENST00000231021	CDH9
hsa-miR-34c	miRanda	miRNA_target	5	37158133	37158155	-	.	16.5586	0.0281189	ENST00000335189	NP_075561.2
hsa-miR-34c	miRanda	miRNA_target	5	41977567	41977589	+	.	16.862	3.36876e-06	ENST00000381640	FBXO4
hsa-miR-34c	miRanda	miRNA_target	5	43563000	43563022	-	.	16.4041	0.0208274	ENST00000381543	PAIP1
hsa-miR-34c	miRanda	miRNA_target	5	58183000	58183025	+	.	17.196	0.00456518	ENST00000282878	RAB3C
hsa-miR-34c	miRanda	miRNA_target	5	69363983	69364006	+	.	15.453	0.04147	ENST00000380751	SERF1A
hsa-miR-34c	miRanda	miRNA_target	5	70239402	70239425	+	.	15.453	0.04147	ENST00000317633	SERF1A
hsa-miR-34c	miRanda	miRNA_target	5	77819279	77819302	-	.	15.6477	0.00571537	ENST00000380345	LHFPL2
hsa-miR-34c	miRanda	miRNA_target	5	78352778	78352800	-	.	16.3762	0.0135511	ENST00000315090	DMGDH
hsa-miR-34c	miRanda	miRNA_target	5	81479124	81479147	+	.	16.533	0.0293532	ENST00000355178	ATG10
hsa-miR-34c	miRanda	miRNA_target	5	90495636	90495657	+	.	16.314	0.0144741	ENST00000296619	GPR98
hsa-miR-34c	miRanda	miRNA_target	5	95249640	95249661	-	.	15.5937	1.17865e-05	ENST00000379969	ELL2
hsa-miR-34c	miRanda	miRNA_target	5	95249640	95249661	-	.	17.0177	0.016984	ENST00000237853	ELL2
hsa-miR-34c	miRanda	miRNA_target	5	102394276	102394297	+	.	15.8978	0.0360068	ENST00000379799	PAM
hsa-miR-34c	miRanda	miRNA_target	5	102393239	102393261	+	.	15.7163	0.00238948	ENST00000304400	PAM
hsa-miR-34c	miRanda	miRNA_target	5	108969522	108969544	+	.	16.4371	0.0219182	ENST00000379722
hsa-miR-34c	miRanda	miRNA_target	5	131847422	131847446	-	.	15.4609	0.0211817	ENST00000245414	IRF1
hsa-miR-34c	miRanda	miRNA_target	5	137251301	137251325	+	.	15.8447	9.41121e-05	ENST00000239926	MYOT
hsa-miR-34c	miRanda	miRNA_target	5	137616090	137616112	-	.	17.773	0.00720526	ENST00000378362	GFRA3
hsa-miR-34c	miRanda	miRNA_target	5	137649232	137649254	-	.	16.9697	0.000355993	ENST00000323760	CDC25C
hsa-miR-34c	miRanda	miRNA_target	5	138777329	138777351	-	.	16.4013	2.31194e-05	ENST00000302060	DNAJC18
hsa-miR-34c	miRanda	miRNA_target	5	138833610	138833632	+	.	15.5839	0.00507413	ENST00000378296
hsa-miR-34c	miRanda	miRNA_target	5	139488412	139488434	+	.	15.6121	0.0499707	ENST00000333305	NP_001007190.1
hsa-miR-34c	miRanda	miRNA_target	5	139909067	139909088	+	.	15.6121	0.002197	ENST00000297183	EIF4EBP3
hsa-miR-34c	miRanda	miRNA_target	5	139909067	139909088	+	.	15.7458	0.00237656	ENST00000310331	EIF4EBP3
hsa-miR-34c	miRanda	miRNA_target	5	141000489	141000511	+	.	17.2303	0.00139286	ENST00000297164	C5orf16
hsa-miR-34c	miRanda	miRNA_target	5	147699533	147699556	+	.	17.9879	0.00564178	ENST00000377906	NP_001035523.1
hsa-miR-34c	miRanda	miRNA_target	5	150155975	150155997	+	.	15.6307	0.0143897	ENST00000324552	NM_032947.3
hsa-miR-34c	miRanda	miRNA_target	5	150388023	150388045	+	.	15.8763	0.00050874	ENST00000388825	GPX3
hsa-miR-34c	miRanda	miRNA_target	5	150388319	150388341	+	.	15.6741	0.00050874	ENST00000388825	GPX3
hsa-miR-34c	miRanda	miRNA_target	5	156753408	156753429	+	.	15.5859	0.00372887	ENST00000377576	NP_001032409.1
hsa-miR-34c	miRanda	miRNA_target	5	159612239	159612261	-	.	15.4962	0.00157911	ENST00000257536	CCNJL
hsa-miR-34c	miRanda	miRNA_target	5	159753097	159753120	-	.	15.6451	0.0247262	ENST00000297150	NP_071373.2
hsa-miR-34c	miRanda	miRNA_target	5	167878807	167878829	+	.	16.0647	0.000140811	ENST00000231572	RARS
hsa-miR-34c	miRanda	miRNA_target	5	172310605	172310628	+	.	16.3259	6.34824e-06	ENST00000265089	ERGIC1
hsa-miR-34c	miRanda	miRNA_target	5	175705470	175705493	+	.	15.9748	0.026748	ENST00000341199	C5orf25
hsa-miR-34c	miRanda	miRNA_target	5	175705470	175705493	+	.	15.4873	0.0468338	ENST00000332772	C5orf25
hsa-miR-34c	miRanda	miRNA_target	5	176666923	176666945	-	.	16.9334	0.0185106	ENST00000303165	MXD3
hsa-miR-34c	miRanda	miRNA_target	5	176849929	176849953	-	.	17.4222	1.95812e-05	ENST00000355572	PDLIM7
hsa-miR-34c	miRanda	miRNA_target	5	176849882	176849906	-	.	16.5172	1.95812e-05	ENST00000355572	PDLIM7
hsa-miR-34c	miRanda	miRNA_target	5	176850070	176850092	-	.	16.0647	1.95812e-05	ENST00000355572	PDLIM7
hsa-miR-34c	miRanda	miRNA_target	5	176879523	176879545	-	.	15.6781	3.72256e-05	ENST00000329540	NP_061930.1
hsa-miR-34c	miRanda	miRNA_target	5	178292663	178292685	+	.	17.0759	0.000664834	ENST00000361362	ZFP2
hsa-miR-34c	miRanda	miRNA_target	5	178292430	178292452	+	.	16.3289	0.000664834	ENST00000361362	ZFP2
hsa-miR-34c	miRanda	miRNA_target	5	179157581	179157603	-	.	15.9595	0.0336119	ENST00000376937	MGAT4B
hsa-miR-34c	miRanda	miRNA_target	5	179460796	179460818	-	.	16.1263	0.00102822	ENST00000335927	RASGEF1C
hsa-miR-34c	miRanda	miRNA_target	5	179473519	179473541	-	.	15.5962	0.00327253	ENST00000274820	RASGEF1C
hsa-miR-34c	miRanda	miRNA_target	5	180150710	180150732	-	.	15.6038	7.07701e-05	ENST00000333055	MGAT1
hsa-miR-34c	miRanda	miRNA_target	5	180595128	180595149	+	.	15.5685	0.0378831	ENST00000351937	TRIM41
hsa-miR-34c	miRanda	miRNA_target	19	232241	232263	-	.	18.9638	0.00185475	ENST00000269812	PPAP2C
hsa-miR-34c	miRanda	miRNA_target	19	257457	257479	-	.	16.6468	0.0106025	ENST00000264819	NP_060020.1
hsa-miR-34c	miRanda	miRNA_target	19	1562122	1562143	-	.	15.4991	0.000355132	ENST00000262965	TCF3
hsa-miR-34c	miRanda	miRNA_target	19	2948753	2948775	-	.	15.7253	0.00485117	ENST00000262953	TLE2
hsa-miR-34c	miRanda	miRNA_target	19	3495336	3495358	-	.	15.4751	0.0190159	ENST00000355415	NP_778148.1
hsa-miR-34c	miRanda	miRNA_target	19	4125184	4125209	-	.	17.8305	5.56421e-05	ENST00000337491	SIRT6
hsa-miR-34c	miRanda	miRNA_target	19	4125184	4125209	-	.	17.1612	0.00133585	ENST00000269860	SIRT6
hsa-miR-34c	miRanda	miRNA_target	19	4723423	4723444	+	.	16.5172	0.0298809	ENST00000317292	C19orf30
hsa-miR-34c	miRanda	miRNA_target	19	6377376	6377399	-	.	16.5172	0.0298809	ENST00000321510	NP_775908.1
hsa-miR-34c	miRanda	miRNA_target	19	6417695	6417717	+	.	17.602	0.00875215	ENST00000308243	CRB3
hsa-miR-34c	miRanda	miRNA_target	19	6701681	6701703	-	.	15.5295	0.0438179	ENST00000245908	SH2D3A
hsa-miR-34c	miRanda	miRNA_target	19	7448080	7448087	-	.	15.6855	0.00270512	ENST00000221480	PEX11G
hsa-miR-34c	miRanda	miRNA_target	19	7491881	7491907	+	.	18.5536	0.00296137	ENST00000361576	ZNF358
hsa-miR-34c	miRanda	miRNA_target	19	7835786	7835807	+	.	16.1242	2.36341e-06	ENST00000270530	EVI5L
hsa-miR-34c	miRanda	miRNA_target	19	7839825	7839847	-	.	16.6635	0.0253429	ENST00000327607	Q9H3X1_HUMAN
hsa-miR-34c	miRanda	miRNA_target	19	7893948	7893971	+	.	16.3096	0.0377195	ENST00000221573	SNAPC2
hsa-miR-34c	miRanda	miRNA_target	19	10363014	10363036	-	.	18.4277	4.65315e-05	ENST00000222005	CDC37
hsa-miR-34c	miRanda	miRNA_target	19	10621925	10621947	-	.	16.457	0.0314664	ENST00000360940	Q71MM4_HUMAN
hsa-miR-34c	miRanda	miRNA_target	19	12640097	12640119	-	.	15.7253	0.000557819	ENST00000222190	CG140_HUMAN
hsa-miR-34c	miRanda	miRNA_target	19	12661001	12661023	-	.	15.9708	0.00237088	ENST00000254324	FBXW9
hsa-miR-34c	miRanda	miRNA_target	19	12730097	12730119	+	.	16.8681	0.00460084	ENST00000042931	VMD2L1
hsa-miR-34c	miRanda	miRNA_target	19	12730004	12730023	+	.	15.4348	0.00460084	ENST00000042931	VMD2L1
hsa-miR-34c	miRanda	miRNA_target	19	12768860	12768882	-	.	15.7253	0.00976551	ENST00000301522	PRDX2
hsa-miR-34c	miRanda	miRNA_target	19	12768860	12768882	-	.	15.7253	0.00976551	ENST00000334482	PRDX2
hsa-miR-34c	miRanda	miRNA_target	19	13750074	13750096	+	.	16.8566	0.0203796	ENST00000221576	L10K_HUMAN
hsa-miR-34c	miRanda	miRNA_target	19	13902595	13902617	+	.	16.1022	0.0475587	ENST00000318003	CC2D1A
hsa-miR-34c	miRanda	miRNA_target	19	13904226	13904253	-	.	16.8333	0.0136155	ENST00000254320	NP_079101.2
hsa-miR-34c	miRanda	miRNA_target	19	13904226	13904253	-	.	16.8388	0.0207929	ENST00000339560	NP_079101.2
hsa-miR-34c	miRanda	miRNA_target	19	14380370	14380392	+	.	15.6363	0.00264698	ENST00000242786	CD97
hsa-miR-34c	miRanda	miRNA_target	19	15601351	15601372	+	.	16.8566	0.0203796	ENST00000325723	CYP4F8
hsa-miR-34c	miRanda	miRNA_target	19	17760131	17760151	+	.	16.1778	0.000445375	ENST00000252771	FCHO1
hsa-miR-34c	miRanda	miRNA_target	19	18142252	18142273	+	.	16.0857	0.000139007	ENST00000222254	PIK3R2
hsa-miR-34c	miRanda	miRNA_target	19	18142100	18142122	+	.	15.8907	0.000139007	ENST00000222254	PIK3R2
hsa-miR-34c	miRanda	miRNA_target	19	18503894	18503918	-	.	15.9492	0.0108891	ENST00000222308	FKBP8
hsa-miR-34c	miRanda	miRNA_target	19	18749602	18749625	+	.	16.4537	0.00221906	ENST00000338797	CRTC1_HUMAN
hsa-miR-34c	miRanda	miRNA_target	19	19029726	19029748	+	.	15.9928	4.76717e-07	ENST00000269932	ARMC6_HUMAN
hsa-miR-34c	miRanda	miRNA_target	19	19029726	19029748	+	.	16.6187	0.0266539	ENST00000379532	ARMC6_HUMAN
hsa-miR-34c	miRanda	miRNA_target	19	19091600	19091622	-	.	16.0111	0.00566717	ENST00000162044	TMEM161A
hsa-miR-34c	miRanda	miRNA_target	19	19595865	19595888	-	.	16.1926	0.0140934	ENST00000358804	EDG4_HUMAN
hsa-miR-34c	miRanda	miRNA_target	19	19617205	19617226	-	.	16.8566	0.0203796	ENST00000291503	ATP13A1
hsa-miR-34c	miRanda	miRNA_target	19	19617205	19617226	-	.	16.8566	0.00219335	ENST00000357324	ATP13A1
hsa-miR-34c	miRanda	miRNA_target	19	34857449	34857471	+	.	16.9522	4.0959e-08	ENST00000299373	PLEKHF1
hsa-miR-34c	miRanda	miRNA_target	19	37589943	37589964	+	.	15.5288	0.0498589	ENST00000379337
hsa-miR-34c	miRanda	miRNA_target	19	38159919	38159941	+	.	15.4322	6.7133e-05	ENST00000254262	C19orf40
hsa-miR-34c	miRanda	miRNA_target	19	38391458	38391482	-	.	16.8566	0.00513927	ENST00000253188	SLC7A10
hsa-miR-34c	miRanda	miRNA_target	19	38956140	38956160	+	.	16.3734	0.0351175	ENST00000262622	CHST8
hsa-miR-34c	miRanda	miRNA_target	19	39683572	39683594	+	.	16.4715	0.0299421	ENST00000270288	WTIP
hsa-miR-34c	miRanda	miRNA_target	19	40222752	40222775	+	.	15.5874	0.0198888	ENST00000262631	SCN1B
hsa-miR-34c	miRanda	miRNA_target	19	40336664	40336686	+	.	16.3892	0.00154755	ENST00000270310	FXYD7
hsa-miR-34c	miRanda	miRNA_target	19	40921328	40921350	+	.	16.0549	0.0163815	ENST00000222270	MLL4_HUMAN
hsa-miR-34c	miRanda	miRNA_target	19	41198511	41198534	-	.	16.5398	0.0291293	ENST00000360535	CLR59_HUMAN
hsa-miR-34c	miRanda	miRNA_target	19	41332592	41332613	+	.	15.9954	0.0351669	ENST00000246533	CAPNS1
hsa-miR-34c	miRanda	miRNA_target	19	42546966	42546987	+	.	16.699	0.024348	ENST00000360010	HKR1
hsa-miR-34c	miRanda	miRNA_target	19	44115428	44115450	+	.	16.3257	0.00196652	ENST00000308018	MRPS12
hsa-miR-34c	miRanda	miRNA_target	19	45764983	45765007	+	.	15.8384	0.0208274	ENST00000338932	SPTBN4
hsa-miR-34c	miRanda	miRNA_target	19	45789122	45789141	+	.	16.2909	0.000113624	ENST00000291842	SHKBP1
hsa-miR-34c	miRanda	miRNA_target	19	45827428	45827450	+	.	15.8384	0.000573003	ENST00000204005	LTBP4
hsa-miR-34c	miRanda	miRNA_target	19	45864718	45864740	-	.	15.6516	0.0024752	ENST00000252891	NUMBL
hsa-miR-34c	miRanda	miRNA_target	19	46325917	46325939	+	.	15.6121	0.00416314	ENST00000331105	CYP2F1
hsa-miR-34c	miRanda	miRNA_target	19	46504429	46504451	+	.	15.6364	0.00300563	ENST00000378215	HNRL1_HUMAN
hsa-miR-34c	miRanda	miRNA_target	19	46622427	46622447	+	.	15.4787	0.00024023	ENST00000358267	BCKDHA
hsa-miR-34c	miRanda	miRNA_target	19	46584344	46584366	-	.	17.0828	9.87487e-05	ENST00000221233	EXOSC5
hsa-miR-34c	miRanda	miRNA_target	19	46629644	46629666	-	.	16.3148	0.0368059	ENST00000301183	NP_060505.1
hsa-miR-34c	miRanda	miRNA_target	19	47077162	47077185	+	.	16.4899	0.000648214	ENST00000221972	CD79A
hsa-miR-34c	miRanda	miRNA_target	19	47077113	47077135	+	.	16.3799	0.000648214	ENST00000221972	CD79A
hsa-miR-34c	miRanda	miRNA_target	19	47395084	47395106	-	.	16.0392	0.000110804	ENST00000336034	DEDD2
hsa-miR-34c	miRanda	miRNA_target	19	47395050	47395074	-	.	15.5316	0.000110804	ENST00000336034	DEDD2
hsa-miR-34c	miRanda	miRNA_target	19	47597600	47597623	-	.	15.8384	0.0122678	ENST00000244289	LIPE
hsa-miR-34c	miRanda	miRNA_target	19	48671317	48671339	-	.	15.8384	0.0028789	ENST00000292140	Q96HZ0_HUMAN
hsa-miR-34c	miRanda	miRNA_target	19	48702768	48702789	-	.	16.0647	0.00299324	ENST00000292147	ETHE1
hsa-miR-34c	miRanda	miRNA_target	19	50073818	50073840	+	.	16.8705	0.00697242	ENST00000252485	PVRL2
hsa-miR-34c	miRanda	miRNA_target	19	50144497	50144518	+	.	16.0947	0.0122473	ENST00000252490	APOC2
hsa-miR-34c	miRanda	miRNA_target	19	50358064	50358085	-	.	17.6485	0.000351566	ENST00000006275	TRAPPC6A
hsa-miR-34c	miRanda	miRNA_target	19	50358258	50358280	-	.	16.7435	0.000351566	ENST00000006275	TRAPPC6A
hsa-miR-34c	miRanda	miRNA_target	19	50358064	50358085	-	.	17.6485	0.00154004	ENST00000317470	TRAPPC6A
hsa-miR-34c	miRanda	miRNA_target	19	50358258	50358280	-	.	16.7435	0.00154004	ENST00000317470	TRAPPC6A
hsa-miR-34c	miRanda	miRNA_target	19	51068396	51068417	+	.	15.7269	0.00773339	ENST00000302177	FOXA3
hsa-miR-34c	miRanda	miRNA_target	19	51214279	51214301	-	.	16.0647	0.0037461	ENST00000008938	PGLYRP1
hsa-miR-34c	miRanda	miRNA_target	19	52033382	52033405	-	.	17.0828	0.000122217	ENST00000263270	AP2S1
hsa-miR-34c	miRanda	miRNA_target	19	52996780	52996803	-	.	17.1056	0.0152578	ENST00000322175	TPRX1
hsa-miR-34c	miRanda	miRNA_target	19	53680761	53680782	-	.	15.8484	0.000204933	ENST00000270238	Q96Q04_HUMAN
hsa-miR-34c	miRanda	miRNA_target	19	54032194	54032218	-	.	16.5172	0.0298809	ENST00000263265	PLEKHA4
hsa-miR-34c	miRanda	miRNA_target	19	54687019	54687040	+	.	16.2917	0.0221681	ENST00000270634	RPL13A
hsa-miR-34c	miRanda	miRNA_target	19	54830367	54830390	-	.	17.196	2.02703e-05	ENST00000246792	RRAS
hsa-miR-34c	miRanda	miRNA_target	19	54857357	54857379	-	.	16.6561	0.00448057	ENST00000377135	IRF3
hsa-miR-34c	miRanda	miRNA_target	19	54857226	54857247	-	.	15.8485	0.00448057	ENST00000377135	IRF3
hsa-miR-34c	miRanda	miRNA_target	19	55031890	55031910	+	.	16.3056	0.0378894	ENST00000377070	MED25
hsa-miR-34c	miRanda	miRNA_target	19	55055648	55055670	+	.	16.1778	0.0427703	ENST00000221557	PTOV1
hsa-miR-34c	miRanda	miRNA_target	19	55701067	55701087	-	.	16.9697	1e-06	ENST00000293431	JOSD2
hsa-miR-34c	miRanda	miRNA_target	19	55701175	55701197	-	.	15.8384	1e-06	ENST00000293431	JOSD2
hsa-miR-34c	miRanda	miRNA_target	19	55701100	55701122	-	.	15.8384	1e-06	ENST00000293431	JOSD2
hsa-miR-34c	miRanda	miRNA_target	19	55706678	55706703	-	.	15.9515	0.0499707	ENST00000376916	NP_001019827.1
hsa-miR-34c	miRanda	miRNA_target	19	56251484	56251504	-	.	15.9722	0.00147306	ENST00000156476	KLK13
hsa-miR-34c	miRanda	miRNA_target	19	56787168	56787189	+	.	16.1345	0.0458778	ENST00000360585	Q8N203_HUMAN
hsa-miR-34c	miRanda	miRNA_target	19	59369414	59369436	-	.	16.1802	0.043596	ENST00000245615	LENG4
hsa-miR-34c	miRanda	miRNA_target	19	59955976	59956001	+	.	16.4648	0.0254191	ENST00000342376	KIR3DL2
hsa-miR-34c	miRanda	miRNA_target	19	59987246	59987271	+	.	16.5458	0.0232064	ENST00000376482	KIR3DL2
hsa-miR-34c	miRanda	miRNA_target	19	60051514	60051539	+	.	16.1883	0.0346621	ENST00000339924	KIR3DL2
hsa-miR-34c	miRanda	miRNA_target	19	60070134	60070159	+	.	16.6955	0.0173901	ENST00000326321	KIR3DL2
hsa-miR-34c	miRanda	miRNA_target	19	60017448	60017472	+	.	16.3031	0.000911756	ENST00000359085	KIR2DL4
hsa-miR-34c	miRanda	miRNA_target	19	60033708	60033732	+	.	16.7841	0.0221187	ENST00000355608	KIR3DL1
hsa-miR-34c	miRanda	miRNA_target	19	60430230	60430252	-	.	16.1847	0.000112606	ENST00000327042	TMEM86B
hsa-miR-34c	miRanda	miRNA_target	19	60465513	60465535	-	.	16.2113	0.00106491	ENST00000255631	HPBP1_HUMAN
hsa-miR-34c	miRanda	miRNA_target	19	60988632	60988654	-	.	17.6485	0.00830119	ENST00000308725	NALP11
[truncated: 3,753 more rows]

## Sheet: Gene Symbol Union
39146
39147
39328
2ABD_HUMAN
68MP_HUMAN
A20A2_HUMAN
AADAC
AADACL1
AARSD1
AASS
ABCA2
ABCC1
ABCC5
ABCD1
ABCF2
ABCF3
ABHD12
ABR
ACAA2
ACAD9
ACADVL
ACBD3
ACBD5
ACCN1
ACCN1_HUMAN
ACOT12
ACOT8
ACOX3
ACSBG2
ACSL1
ACSL4
ACSL5
ACSL6
ACSM1
ACSM2
ACTL6A
ACTL7B
ACTR1A
ACTR8
ADAM15
ADAMTS4
ADAMTSL4
ADCK1
ADCY2
ADCY3
ADFP
ADORA2A
ADORA2B
ADRA1D
AFF4
AFM
AGTRAP
AGXT2
AHSG
AIP
AK3
AKAP3
AKAP6
AKR1A1
AKR7A3
AKT1
ALCAM
ALDH1L1
ALDH7A1
ALDOA
ALDOA_HUMAN
ALG1
ALG2
ALG5
ALG8
ALOX12
ALOX5
ALS2CL
ALS2CR7
ALX3_HUMAN
AMBN
AMPD2
ANAPC2
ANG
ANGPTL7
ANK2
ANK3
ANKRD1
ANKRD12
ANKRD22
ANKRD33
ANKS1B
ANKZF1
ANP32A
ANP32B
ANR16_HUMAN
ANXA2
ANXA4
ANXA5
AP1B1
AP1G1
AP1S2
AP2S1
AP3M1
AP3M2
APBA1
APBB1IP
APBB2
APH1A
APJ_HUMAN
APOB
APOBEC2
APOBEC3G
APOC2
APR3_HUMAN
AQP11
AQP3
AQP8
AREG
ARG2
ARHGAP1
ARHGAP26
ARHGAP29
ARHGAP30
ARHGAP9
ARHGDIB
ARHGEF10L
ARHGEF9
ARID1B
ARID2
ARID4A
ARID4B
ARIH1
ARL2
ARL5B
ARL6IP
ARL6IP6
ARL8B
ARMC6_HUMAN
ARMCX2
ARMCX6
ARMET
ARNT2
ARPC1B
ARPP-21
ARRDC3
ARS2_HUMAN
ARSD
ARSJ
ASB4
ASB7
ASCL2
ASNA1
ASXL1
AT133_HUMAN
ATG10
ATG4B
ATG9A
ATOH1
ATP11C
ATP13A1
ATP13A2
ATP13A4
ATP1B3
ATP2A2
ATP2C1
ATP4A
ATP5S
ATP6V0A4
ATP6V0B
ATP6V1G1
ATP6V1H
ATPBD4
ATR
ATXN1
ATXN7L2
AXL
B3GALNT2
B3GALT5
B3GAT1
B3GAT3
B4GALT2
BACH2
BAG3
BAZ2A
BBS1
BCKDHA
BCKDK
BCL2
BCL2L10
BCL6
BCL9L
BEST1
BFSP1
BIK
BIRC2
BIRC4
BIRC7
BLMH
BLNK
BMP1_HUMAN
BMP6
BMP7
BNC2
BOLA2
BRD4
BRD8
BRE
BRI3
BRP44L
BRPF1
BRUNOL6
BSMAP_HUMAN
BSPRY
BST1
BTBD11
BTBD12
BTBD5
BTBD9_HUMAN
BTG2
BTG4
BTLA
C10orf28
C10orf30
C10orf38
C10orf49
C10orf65
C10orf68
C10orf79
C10orf83
C11orf10
C11orf17
C11orf49
C11orf60
C11orf67
C12orf11
C12orf26
C12orf44
C12orf57
C14orf159
C14orf4
C14orf43
C15orf44
C16orf50
C16orf61
C16orf68
C17orf56
C17orf78
C17orf80
C18orf19
C18orf34
C18orf55
C19orf15
C19orf30
C19orf40
C19orf7
C1GALT1
C1orf112
C1orf113
C1orf116
C1orf119
C1orf122
C1orf33
C1orf50
C1orf57
C1orf65
C1orf9
C1orf91
C1QC
C1QDC1
C1S
C2
C20orf186
C20orf39
C20orf77
C21orf59
C21orf66
C22orf25
C22orf5
C2orf16
C2orf25
C2orf33
C3orf17
C3orf25
C3orf29
C3orf34
C4A
C4BPA
C5orf16
C5orf25
C5orf5
C6orf106
C6orf108
C6orf115
C6orf117
C6orf125
C6orf146
C6orf153
C6orf162
C6orf71
C6orf89
C6orf96
C7orf25
C7orf27
C7orf33
C7orf34
C8G
C8orf13
C8orf76
C9orf116
C9orf150
C9orf23
C9orf25
C9orf75
C9orf85
C9orf98
CA7
CABP4
CABYR_HUMAN
CACNA2D2
CACNB1
CACNB3
CADM2
CALCA
CALCR
CALML3
CALML5
CAMSAP1
CAMSAP1L1
CAMTA1
CAMTA2
CAP1
CAPG
CAPN6
CAPN9
CAPNS1
CAPZB
CARD4
CARM1_HUMAN
CARS
CASP2
CASZ1
CBFA2T3
CBLN4
CBX1
CC2D1A
CCBL1
CCDC109A
CCDC18
CCDC27
CCDC28B
CCDC48
CCDC49
CCDC59
CCDC64
CCDC65
CCDC74A
CCDC76
CCL18
CCL4
CCNB3
CCND1
CCNDBP1
CCNE2
CCNE2_HUMAN
CCNJL
CCR3
CCT3
CD151
CD164L2
CD200R1
CD276
CD3E
CD47
CD79A
CD8B
CD97
CD99
CDA
CDADC1
CDAN1_HUMAN
CDC14A
CDC16
CDC23
CDC25C
CDC37
CDH13
CDH9
CDK5RAP1
CDK5RAP2
CDK5RAP3
CDK6
CDKAL1
CDKL1
CDKL2
CDS2
CDY1B
CELSR3
CENPF
CENPQ
CEP152
CEP250
CEP55
CEP72
CF049_HUMAN
CF075_HUMAN
CF103_HUMAN
CFC1
CFLAR
CFTR
CG140_HUMAN
CGA
CH022_HUMAN
CHAD
CHCH1_HUMAN
CHD3
CHES1
CHGB
CHI3L2
CHMP4B
CHMP7
CHN1
CHPT1
CHRAC1
CHRD
CHRM3
CHST1
CHST10
CHST11
CHST12
CHST13
CHST8
CHUK
CI068_HUMAN
CI105_HUMAN
CIDEA
CIRH1A
CITED4
CJ025_HUMAN
CK016_HUMAN
CKAP1
CLC10_HUMAN
CLCNKA
CLCNKB
CLDN6
CLEC4F
CLOCK
CLP1_HUMAN
CLR59_HUMAN
CLU
CMTM1
CN048_HUMAN
CN094_HUMAN
CN120_HUMAN
CNBD1
CNFN
CNGA3
CNOT6
CNOT6L
CNTN2
CNTNAP1
CNTNAP2
CNTNAP3
CNTNAP3B
CNTNAP4
CNTNAP5
COCH
COG3
COG4
COL12A1
COL16A1
COL20A1
COL4A2
COL4A6
COL6A2
COL7A1
COMMD10
COMMD3
COMMD7
COMMD9
COPS7B
COQ5
CORO1C
COX4I1
COX7B2
CPA4
CPEB3
CPNE1
CPSF4
CPT1A
CPT2
CPXCR1
CPXM2
CPZ
CQ032_HUMAN
CR030_HUMAN
CRABP2
CRB3
CREB1
CREB3
CREB3L1
CREB3L3
CRELD1
CRELD2
CRHR1
CRIP1
CRIP2
CRLF1
CRSP3
CRSP8_HUMAN
CRTAC1
CRTC1_HUMAN
CRYBA1
CRYGC
CRYZ
CS029_HUMAN
CSF1R
CSHL1
CSMD2
CSNK1G3
CSPG5
CSTF2
CT024_HUMAN
CT062_HUMAN
CT072_HUMAN
CTCFL
CTF1
CTGLF1
CTLA4
CTNNA3
CTNNAL1
CTNND1
CTNND2
CTPS2
CTSW
CTTNBP2
CU088_HUMAN
CUGBP2
CWF19L2
CX045_HUMAN
CXCL11
CXCR3
CXorf40A
CXorf56
CYB5_HUMAN
CYP21A2
CYP2F1
CYP2R1
CYP39A1
CYP4A11
CYP4F8
CYTL1
DAAM1
DACH1
DAK
DAO
DB134_HUMAN
DBC1
DBNDD2
DC12_HUMAN
DCBLD1
DCP1A
DCST2
DCTN6
DCUN1D2
DCX
DCXR
DDO
DDX1
DDX10
DDX17_HUMAN
DDX19B
DDX26B
DDX41
DDX56
DECR2
DEDD2
DEFA6
DEFB119
DEFB127
DEFB129
DEPD5_HUMAN
DEPDC6
DGAT1
DGCR6
DGCR6L
DGKZ
DHSD_HUMAN
DHX30
DHX40
DIDO1
DIP2C
DIXDC1
DKFZP686E2158
DKK1
DLEC1
DLG2
DLL1
DMGDH
DMRT2
DMRTC1
DMTF1
DNAI2
DNAJB2
DNAJC16
DNAJC18
DNAJC8
DNASE1L2
DNM1L
DNM3
DNTT
DOCK6
DOCK8_HUMAN
DOK2
DP13B_HUMAN
DPF2
DPH2
DPYD
DPYSL4
DQX1
DUSP12
DUSP15
DUSP22
DUSP23
DUSP8
DYNLL2
DYNLT1
DYX1C1
E2F3
E2F5
EBNA1BP2
EBP
ECE1
ECEL1
EDAR
EDARADD
EDG4_HUMAN
EDN2
EEA1
EEF1A1
EEF2K
EEFSEC
EFNB1
EFTUD2
EGFL7
EGFR
EGR2
EGR4
EHD4
EI24
EIF2B5
EIF2C4
EIF3S3
EIF4A1
EIF4EBP3
ELA3B
ELAC1
ELAVL1
ELF2
ELL2
ELMOD1
EMD
EME1
EMIL3_HUMAN
EML3
EML5
ENAH
ENPP7
EPB41L1
EPHA8
ERGIC1
ERLIN1
ESRRA
ETF1
ETHE1
ETS1
EVG1_HUMAN
EVI5L
EVL
EXOSC1
EXOSC10
EXOSC5
EZH2
F11R
F2RL2
FA49B_HUMAN
FABP5
FADS3
FAM118B
FAM123B
FAM126B
FAM26B
FAM35A
FAM38A
FAM38B
FAM46A
FAM47B
FAM48A
FAM49B
FAM51A1
FAM59B
FAM65A
FAM70A
FAM71A
FAM76A
FAM80A
FAM82B
FAM83A
FAM9A
FAT4
FBX11_HUMAN
FBXL10
FBXL21
FBXL8
FBXO34
FBXO4
FBXO41
FBXO6
FBXO8
FBXW2
FBXW4
FBXW9
FCHO1
FES
FETUB
FGD2
FGD3
FGD6
FGD6_HUMAN
FGF16
FGF19
FGFR1
FHAD1
FHL2
FIS1
FKBP1A
FKBP1B
FKBP6
FKBP8
FLII
FLJ45455
FLNA
FLNB
FLOT1
FLOT2
FMR1NB
FNDC8
FOS
FOSL1
FOXA3
FOXG1B
FOXG1C
FOXJ2
FOXP1
FOXQ1
FOXR2
FOXRED1
FPGS
FRMD3
FRMD4A
FRY
FTSJ3
FUK
FUNDC1
FURIN
FUT8
FXYD2
FXYD7
GABRA1
GABRA3
GABRD
GADD45G
GAK
GALNT7
GALNTL4
GARNL4
GARS
GAS1
GATA3
GBA3
GBX2
GCAT
GCFC_HUMAN
GCN1L1
GDAP1L1
GDF5
GDPD2
GEMI_HUMAN
GEMIN8
GFRA3
GGPS1
GJB3
GLA
GLCE
GLI1
GLI4
GLIS1
GLMN_HUMAN
GLRX2
GLRX5
GLS2
GLT8D1
GLYATL2
GMDS
GMFB
GMIP
GMPPA
GNAS
GNG2
GNGT1
GNMT
GNPDA1
GNPDA2
GNPNAT1
GOLGA4
GOLT1A
GPATC1
GPATC2
GPHB5
GPR12
GPR143
GPR158
GPR17
GPR22
GPR35
GPR64
GPR85
GPR98
GPS2
GPSM2
GPX2
GPX3
GREM2
GRHL1
GRID1
GRIK3
GRIN2C
GRIN3B
GRK6
GRM1
GRM2
GRM7
GRP
GRTP1
GSC
GSDML
GSH1
GSPT2
GSS
GTF2A1
GTF2H4
GTF3A
GTF3C4
GTF3C5
GUCA2A
GUCY2D
GYPE
HAAO
HADH2
HAPLN2
HBE1
HCG9
HCN3
HDAC1
HDAC8
HDGF2
HEAT1_HUMAN
HEATR3
HEBP2
HECA
HECW2
HERC6
HEXB
HEXDC
HIATL1
HIST1H2AC
HIST1H3G
HIST1H4D
HK1
HKR1
HLX1
HMBOX1
HMBS
HN1
HNF4A
HNRL1_HUMAN
HOOK2
HOXA2
HOXB8
HOXC13
HOXC8
HP1BP3
HPBP1_HUMAN
HPS1
HPS1_HUMAN
HR
HRG
HRH3
HS3ST3B1
HSD11B2
HSD17B4
HSFY2
HSP74_HUMAN
HSPA1A
HSPD1
HTATIP
HTN1
HTN3
HTR2C
HTR5A
HYAL3
HYDIN
ICA1
ID1
IDH1
IDH2
IDH3B
IDUA
IER5L
IFI35
IFI6
IFNB1
IFNK
IFT88
IGFBP1
IGFBP3
IGFBP7
IGHG1
IGSF1
IGSF8
IGSF9
IKBKE
IKBKG
IKZF2
IL10RB
IL16
IL1B
IL22RA1
IL28RA
IL6
IL9R
ILDR1
IMPA1
INDOL1
ING3
INMT
INOC1
INSL5
INSM1
INSM2
IQGAP2
IQGAP3
IQWD1
IRF1
IRF3
IRF6
IRX5
ISLR
ISOC2
ISY1
ITGAE
ITGAM
ITIH5
ITPA
ITPKB
ITPR2
ITPR3
ITSN1
JAG1
JAKMIP1
JAZF1
JMJD1C
JMJD2C
JOSD1
JOSD2
K0056_HUMAN
K0256_HUMAN
K1718_HUMAN
K1958_HUMAN
K22O_HUMAN
KCNA1
KCNA2
KCNA3
KCNH2
KCNJ4
KCNJ8
KCNK13
KCNK15
KCNK2
KCNK3
KCNMA1
KCNMB1
KCNV2
KCTD16
KCTD6
KDELR3
KHDRBS1
KHK
KIAA0082
KIAA0100
KIAA0195
KIAA0196
KIAA0355
KIAA0391
KIAA0406
KIAA0802
KIAA0828
KIAA0859
KIAA1045
KIAA1166
KIAA1217
KIAA1324
KIAA1324L
KIAA1704
KIAA1797
KIAA1822L
KIAA1949
KIAA2013
KIF13A
KIF17
KIF6
KIF9
KIFAP3
KIR2DL4
KIR3DL1
KIR3DL2
KITLG
KLC1_HUMAN
KLC2
KLC3_HUMAN
KLC4_HUMAN
KLF12
KLF4
KLF6
KLHDC3
KLHDC8A
KLHDC8B
KLHL17
KLHL18
KLK13
KLKB1_HUMAN
KNTC2
KPNA6
KRT40
KRT5
KRT6B
KRTAP10-10
KRTHA2
KRTHB1
KRTHB3
KRTHB5
KRTHB6
KT3K_HUMAN
KV2A_HUMAN
L10K_HUMAN
LAMA5
LAMP1
LARP6
LASS2
LASS6
LAT
LDHA
LDHC
LECT1
LEF1
LELP1
LENG4
LEPREL1
LGALS9
LGI2
LGI3
LGP1_HUMAN
LGR4
LGR6
LHFPL2
LHX2
LHX4
LILRA2
LIMA1
LIMD2
LIPE
LLGL2
LMAN2L
LMBR1L
LMNA
LONRF3
LOXL3
LPA
LPHN1
LPXN
LRC29_HUMAN
LRCH3
LRFN5
LRIG1
LRP6
LRRC17
LRRC28
LRRC41
LRRC55
LRRC6
LRRC61
LRRC7
LRRC8C
LSM10
LSM14A
LSP1
LTBP3
LTBP4
LTF
LY9
LYPLAL1
LYST
LYZ
LYZL6
LZTS2_HUMAN
MAD2L2
MAF1
MAG
MAGEA11
MAGEA12
MAGEA2B
MAGEA3
MAGED2
MAGI1
MAK
MAN2A2
MANEA
MAOA
MAP1A
MAP2K1
MAP3K11
MAP9
MAPK1
MAPK4
MAPK7
MAPK9
MAPKAPK3
MAPT
MARCH4
MARCH9
MARCKSL1
MAT2A
MATN3
MB
MBD3
MBTPS2
MCEE
MCFD2
MCM5
MCPH1
MDM4
ME2
MECP2
MECR
MED11
MED12
MED25
MED4
MED8
MELK
MESP1
MEST
MET
METAP1
METAP2
MFAP2
MFAP4
MFRN2_HUMAN
MGAT1
MGAT4A
MGAT4B
MGAT5B
MGC42367
MGST1
MGST3
MIER2
MITF
MKI67IP
MLL2
MLL4_HUMAN
MLLT3
MLPH
MMAC_HUMAN
MMD
MMP21
MMP23B
MMS19L
MOAP1
MOBKL1A
MORC4
MORF4L2
MORN1
MOSPD1
MOV10L1
MP2K5_HUMAN
MPP2
MPP3
MPPED2
MRGPRX2
MRIP_HUMAN
MRO
MRP3_HUMAN
MRPL12
MRPL30
MRPL33
MRPL40
MRPL46
MRPL50
MRPL52
MRPL9
MRPS12
MRPS5
MRPS9
MRS2L
MS4A10
MS4A12
MSI1
MSL2L1
MST1R
MT1E
MTA2
MTDH
MTHFD1L
MTMR4
MTMR8
MTPN
MUC5B
MUT
MVK
MXD3
MYB
MYBPC1
MYC
MYCBP2
MYCN
MYF5
MYH6
MYL9
MYLIP
MYO15A
MYO7B
MYOT
MYRIP
NALP11
NALP2
NALP4
NANOG
NAT10
NAT13
NAT8
NAV1
NAV3
NBL1
NBR2_HUMAN
NCBP1
NCDN
NCKAP1L
NCKIPSD
NCOA6IP
NCOR2
NCR3
NCSTN
NEDD8
NEDD9
NEK11
NELFB_HUMAN
NETO1
NETO2
NEURL2
NEUROD1
NFAT5
NFE2L1
NFIX
NFKBIA
NFRKB
NHLRC2
NIBA_HUMAN
NINJ2
NLE1
NM_022372.3
NM_032947.3
NM_207644.1
NME7
NOC3L
NODAL
NOG
NOL1
NOL10
NONO
NOP14_HUMAN
NOPE
NOS1AP
NOTCH1
NOTCH2
NOTCH4
NP_001001671.1
NP_001001710.1
NP_001002919.1
NP_001004344.1
NP_001006948.1
NP_001007090.1
NP_001007190.1
NP_001008917.1
NP_001009997.1
NP_001010845.1
NP_001010877.2
NP_001010896.1
NP_001010924.1
NP_001010969.2
NP_001011552.1
NP_001013007.1
NP_001013649.1
NP_001013652.1
NP_001013697.1
NP_001013739.1
NP_001014979.1
NP_001015508.1
NP_001017920.1
NP_001017927.1
NP_001017964.1
NP_001018072.1
NP_001019781.1
NP_001019827.1
NP_001019848.1
NP_001019853.1
NP_001026889.1
NP_001026905.2
NP_001032308.1
NP_001032409.1
NP_001034636.1
NP_001034857.1
NP_001034996.1
NP_001035159.1
NP_001035196.1
NP_001035523.1
NP_001111.2
NP_006682.2
NP_031382.1
NP_036587.2
NP_037424.2
NP_054739.2
NP_054778.1
NP_054874.3
NP_055468.2
NP_055668.1
NP_055826.1
NP_055890.1
NP_055919.1
NP_056002.1
NP_056017.1
NP_056213.1
NP_056350.1
NP_056496.1
NP_057195.1
NP_057290.2
NP_057296.1
NP_060000.1
NP_060020.1
NP_060143.3
NP_060290.2
NP_060311.1
NP_060361.2
NP_060380.2
NP_060385.2
NP_060461.3
NP_060505.1
NP_060822.1
NP_060941.1
NP_061134.1
NP_061897.1
NP_061930.1
NP_064597.1
NP_065796.1
NP_065822.1
NP_065976.1
NP_071373.2
NP_071395.1
NP_071409.2
NP_075561.2
NP_076938.1
NP_077025.2
NP_077818.1
NP_078894.2
NP_078899.1
NP_078945.2
NP_079065.2
NP_079101.2
NP_079178.2
NP_079360.1
NP_079363.1
NP_113654.3
NP_115733.2
NP_115767.1
NP_115949.3
NP_115986.2
NP_115988.1
NP_116581.3
NP_291024.1
NP_443190.1
NP_542785.1
NP_570140.1
NP_612379.1
NP_620174.1
NP_631918.1
NP_653284.1
NP_659404.2
NP_659456.2
NP_663620.1
NP_665806.1
NP_683695.1
NP_689514.1
NP_689672.2
NP_689704.3
NP_689710.1
NP_689756.1
NP_689911.1
NP_689963.2
NP_689968.1
NP_689988.1
NP_689991.1
NP_694957.2
NP_705899.2
NP_742067.2
NP_775487.2
NP_775908.1
NP_775920.1
NP_775938.1
NP_776166.1
NP_776176.2
NP_777590.1
NP_778148.1
NP_778223.1
NP_808880.1
NP_849149.2
NP_849190.1
NP_859069.2
NP_872620.1
NP_878258.1
NP_899229.1
NP_899231.1
NP_919269.2
NP_932347.1
NP_938022.1
NP_940884.1
NP_942138.1
NP_954984.1
NP_955377.2
NP_957704.1
NP_976308.1
NP_981952.1
NP_997646.1
NP_997719.2
NPC1
NPEPPS
NPFFR2
NPHP3
NPPC
NPTX1
NQO1
NR_001541.1
NR_002809.1
NR_002931.1
NR_003038.1
NR_003086.1
NR0B1
NR2C1
NR4A2
NR4A3
NRD1
NRF1
NRG1
NRIP3
NRN1
NRXN2
NSUN5
NSUN7
NT5C1A
NT5DC4
NTN1
NTNG2
NTRK3
NTSR2
NUDT8
NUFIP2
NUMBL
NUP188
NUP93
OASL
OAZ2
OCRL
ODZ1
OIP5
OIT3
OLFML3
OMG
ONECUT2
OPRS1
OR13G1
OR2H1
OR4A4_HUMAN
OR4A47
ORC3L
ORC5L
ORC6L
ORMDL1
OSBPL8
OSGIN2
OTX1
OXER1
OXSM
OXSR1
P25A_HUMAN
P2RY2
PACS1
PADI4
PADI6
PAIP1
PAK1
PAK4
PALLD
PALM2
PALMD
PAM
PAPD5
PAPOLA
PAPOLG
PAPSS2
PARP4
PBEF1
PCCB
PCDH7_HUMAN
PCF11
PCNX
PCOLCE2
PCSK1N
PCSK4
PDCD10
PDCD8
PDE4B
PDE9A
PDGFRA
PDIA3
PDIA6
PDLIM2
PDLIM5
PDLIM7
PDZD3
PDZK6_HUMAN
PDZRN3
PEA15
PEBPL_HUMAN
PENK
PERQ1
PES1
PEX11G
PEX16
PEX7
PFKFB1
PFKP
PGAM1
PGCB_HUMAN
PGD
PGEA1
PGLYRP1
PGLYRP2
PGM1
PGM3
PGRMC2
PGS2_HUMAN
PHACTR1
PHF15
PHGDH
PHKB
PHKG2
PHOX2A
PHPT1
PI16
PI3
PIAS1
PIAS2
PICK1
PIGB
PIGK
PIGL
PIGQ
PIGT
PIGV
PIK3C3
PIK3CA
PIK3R2
PIK4CA
PIN4
PINX1_HUMAN
PITRM1
PKD2L1
PKIA
PKP4
PLA2G4F
PLA2G6
PLAA
PLAGL1
PLAU
PLCB1
PLCD1
PLCD3
PLCG1
PLEKHA1
PLEKHA4
PLEKHA5
PLEKHC1
PLEKHF1
PLEKHG5
PLEKHG6
PLEKHM2
PLG
PLN
PLOD1
PLOD3
PMF1
PMM1
PNMT
PNOC
PNPLA3
PNPLA7
PO210_HUMAN
POFUT1
POGZ
POLG
POLQ
POLR2G
POLR3H
POMC
POMZP3
POP5
POPDC2
POU1F1
POU4F1
POU6F1
PPAP2C
PPARG
PPARGC1B
PPCDC
PPEF1
PPFIA1
PPIG
PPIL5
PPL
PPP1CC
PPP1R10
PPP1R11
PPP1R14D
PPP1R16B
PPP1R8
PPP2R3A
PPP2R5A
PPP3CA
PPP3R2
PPP6_HUMAN
PR285_HUMAN
PRAP1
PRC1
PRDX2
PREB
PRF1
PRKAG1
PRKAG3
PRKCE
PRKCQ
PRM1
PRMT2
PROL1
PROM2
PROZ
PRPF31
PRPF4B
PRR3
PRTFDC1
PSG9
PSKH1
PSMA2
PSMA8
PSMD4
PSME1
PSTPIP1
PTCH2
PTENP1
PTN2_HUMAN
PTOV1
PTPN22
PTPN23
PTPRC
PTPRG
PTPRK
PTPRM
PTRH1
PURB
PUS1
PUSL1
PVRL2
PWP2H
PXMP3
PYDC1
Q4G0T4_HUMAN
Q4G105_HUMAN
Q4G127_HUMAN
Q4G172_HUMAN
Q4G173_HUMAN
Q5J7V3_HUMAN
Q5JSV4_HUMAN
Q5JT57_HUMAN
Q5QHF1_HUMAN
Q5SRD3_HUMAN
Q5STV5_HUMAN
Q5SYE8_HUMAN
Q5SZD4_HUMAN
Q5T293_HUMAN
Q5T4B6_HUMAN
Q5T6X4_HUMAN
Q5T750_HUMAN
Q5T7N8_HUMAN
Q5THJ9_HUMAN
Q5VUJ5_HUMAN
Q5VW22_HUMAN
Q5W160_HUMAN
Q68CW3_HUMAN
Q6NVV9_HUMAN
Q6NW39_HUMAN
Q6P168_HUMAN
Q6P5Q0_HUMAN
Q6UWI1_HUMAN
Q6VEP3_HUMAN
Q6ZMK1_HUMAN
Q6ZNB4_HUMAN
Q6ZQQ1_HUMAN
Q6ZR94_HUMAN
Q6ZRM4_HUMAN
Q6ZRP6_HUMAN
Q6ZSI8_HUMAN
Q6ZTH8_HUMAN
Q6ZU42_HUMAN
Q6ZU62_HUMAN
Q6ZUC2_HUMAN
Q6ZUY0_HUMAN
Q6ZVD1_HUMAN
Q6ZVI3_HUMAN
Q71M31_HUMAN
Q71MM4_HUMAN
Q75NE7_HUMAN
Q7LDT3_HUMAN
Q7Z2Q7_HUMAN
Q7Z6L2_HUMAN
Q86SY8_HUMAN
Q86SZ3_HUMAN
Q86VQ6_HUMAN
Q8IUR1_HUMAN
Q8IVF9_HUMAN
Q8IVK1_HUMAN
Q8IXE5_HUMAN
Q8N1T3_HUMAN
Q8N203_HUMAN
Q8N800_HUMAN
Q8N8D4_HUMAN
Q8N9C2_HUMAN
Q8NAQ8_HUMAN
Q8ND95_HUMAN
Q8NDA2_HUMAN
Q8NDA8_HUMAN
Q8NEQ1_HUMAN
Q8NGI5_HUMAN
Q8NH86_HUMAN
Q8TCB4_HUMAN
Q8TCZ6_HUMAN
Q8WYX1_HUMAN
Q969L1_HUMAN
Q96AT3_HUMAN
Q96F95_HUMAN
Q96FF7_HUMAN
Q96HG1_HUMAN
Q96HZ0_HUMAN
Q96NE0_HUMAN
Q96Q04_HUMAN
Q9BRP7_HUMAN
Q9BSD2_HUMAN
Q9BSF9_HUMAN
Q9BSU3_HUMAN
Q9BVH8_HUMAN
Q9H1T1_HUMAN
Q9H354_HUMAN
Q9H3X1_HUMAN
Q9H5Z4_HUMAN
Q9H7M0_HUMAN
Q9H7S7_HUMAN
Q9HCD2_HUMAN
Q9NWP0_HUMAN
Q9P0C4_HUMAN
Q9UCR6_HUMAN
Q9UF96_HUMAN
Q9UI77_HUMAN
Q9Y2I9_HUMAN
QDPR
RAB10
RAB11FIP4
RAB14
RAB17
RAB21
RAB3C
RAB43
RAB43_HUMAN
RAB4A
RAD54B
RAE1
RAET1L
RAI14
RAI2_HUMAN
RALA
RALGDS
RALGPS1
RALGPS2
RAMP2
RANBP10
RAP1GAP
RARG
RARS
RASGEF1C
RBBP7
RBCK1
RBM12
RBM17
RBM23
RBM24
RBMS2
RDH11
RDH12
RDX
RECK
RED1_HUMAN
RELB
RELN
REPS1
RET
REXO2
RFC5
RFX5
RGS17
RHBDL2
RHBG
RHEBL1
RHOH
RHOJ
RIC8B
RILP
RIMBP2
RIMS1
RIMS2
RIMS3
RIMS4
RIOK1
RIT2
RKHD2
RLN1
RNASE11
RNF111
RNF128
RNF175
RNF19
RNF208
RNF4
RNF41
RNMTL1
ROCK1
ROD1
ROGDI
RP11-130N24.1
RPAIN
RPIA
RPL10
RPL13A
RPL31
RPL41
RPS13
RPS6KA4
RPS6KB1
RPS6KC1
RPS6KL1
RQCD1
RRAS
RRM1
RSPO1_HUMAN
RSPO2
RSPO3
RUTBC1
S100A9
S6A17_HUMAN
SACM1L
SAMD11
SAMD3
SAMHD1
SAP30
SAPS2
SAR1A
SARDH
SATB1
SATB2
SBK1
SCAMP3
SCAMP4
SCG2
SCGB3A1
SCN1B
SCN2A
SCN2B
SCNN1D
SCO2
SCP2
SDCCAG1
SDHC
SEC11L2
SEC14L1
SEC61A1
SEC61A2
SEMA4B
SEMA4C
SEMA4F
SEMA5B
SEN15_HUMAN
SENP3
SEPT1
SERC2_HUMAN
SERF1A
SERPINB2
SERPINE1
SERPINF2
SERPING1
SESN2
SETD2
SETD7
SFR15_HUMAN
SFRS2IP
SFT2D1
SFT2D3
SFXN4_HUMAN
SGPP1
SH2D3A
SHANK3
SHB
SHKBP1
SHMT1
SHOX
SIDT1
SIDT2
SIPA1
SIRT5
SIRT6
SIRT7
SIT1
SIVA_HUMAN
SIX5
SLC10A3
SLC10A7
SLC12A1
SLC12A8
SLC16A12
SLC16A14
SLC16A8
SLC18A1
SLC22A12
SLC22A18
SLC23A3
SLC25A12
SLC25A13
SLC25A27
SLC26A10
SLC26A6
SLC26A7
SLC27A4
SLC29A1
SLC2A13
SLC2A4RG
SLC2A8
SLC31A2
SLC36A4
SLC37A3
SLC38A3
SLC3A1
SLC44A2
SLC45A3
SLC4A11
SLC4A7
SLC5A2
SLC5A8
SLC6A16
SLC7A10
SLC8A3
SLCO3A1
SLCO4A1
SLFNL1
SLIT1
SLMAP
SMAD7
SMC2L1
SMOX
SMPD1
SMTN
SNAPC2
SNCA
[truncated: 414 more rows]
