# Supplementary material for: An expression meta-analysis of predicted microRNA targets identifies a diagnostic signature for lung cancer
Source: BMC Med Genomics. 2008 Dec 16;1:61. doi: 10.1186/1755-8794-1-61 (PMC2633354; doi:10.1186/1755-8794-1-61)
Supplement: Additional file 4 — Representation of categories within the Biological Process ontology term (p < 0.05). [file 1755-8794-1-61-S4.xls]

## Sheet: Sheet1
Additional file 4. Representation of categories within the Biological Process term (p < 0.05).
Biological Process	NCBI (25431)	Observed	expected	over/under	Corrected p-value
Biological process unclassified	11321	589	879.2	-	1.46e-39
Developmental processes	2152	263	167.13	+	1.08e-11
Nucleoside, nucleotide and nucleic acid metabolism	3343	365	259.62	+	4.5e-10
Signal transduction	3406	368	264.51	+	1.31e-09
Neuronal activities	569	90	44.19	+	1.8e-08
mRNA transcription	1914	220	148.64	+	9.47e-07
Neurogenesis	587	88	45.59	+	2.05e-06
Ectoderm development	692	98	53.74	+	3.38e-06
Other metabolism	559	81	43.41	+	4.81e-06
Immunity and defense	1318	156	102.36	+	7.11e-06
Cell communication	1213	148	94.2	+	1.23e-05
Stress response	200	40	15.53	+	1.96e-05
Cell structure and motility	1148	137	89.15	+	2.59e-05
Transport	1306	152	101.43	+	2.62e-05
Protein modification	1157	141	89.85	+	2.68e-05
Intracellular signaling cascade	871	111	67.64	+	7.4e-05
Mesoderm development	551	78	42.79	+	9.13e-05
Cell motility	352	56	27.34	+	0.000121
Protein metabolism and modification	3040	302	236.09	+	0.000181
Cell proliferation and differentiation	1028	120	79.84	+	0.000334
mRNA transcription regulation	1459	164	113.31	+	0.000451
Synaptic transmission	279	46	21.67	+	0.000452
Olfaction	198	1	15.38	-	0.000645
Oncogenesis	472	63	36.66	+	0.00125
Chemosensory perception	207	2	16.08	-	0.0021
Carbohydrate metabolism	592	74	45.98	+	0.0022
Ion transport	616	79	47.84	+	0.00257
Skeletal development	123	25	9.55	+	0.00425
Cell structure	687	85	53.35	+	0.00439
Lipid, fatty acid and steroid metabolism	770	89	59.8	+	0.00614
Protein phosphorylation	660	82	51.26	+	0.00717
Intracellular protein traffic	1008	110	78.28	+	0.00973
Sulfur metabolism	93	18	7.22	+	0.0156
Cell cycle	1009	108	78.36	+	0.0211
Other intracellular signaling cascade	225	35	17.47	+	0.0265
Apoptosis	531	63	41.24	+	0.0266
Neurotransmitter release	107	21	8.31	+	0.0298
Homeostasis	196	29	15.22	+	0.0316
Other neuronal activity	136	24	10.56	+	0.0365
Cell cycle control	418	54	32.46	+	0.0432
