# Supplementary material for: An expression meta-analysis of predicted microRNA targets identifies a diagnostic signature for lung cancer
Source: BMC Med Genomics. 2008 Dec 16;1:61. doi: 10.1186/1755-8794-1-61 (PMC2633354; doi:10.1186/1755-8794-1-61)
Supplement: Additional file 5 — Summary of gene lists generated from random controls (predicted targets of miR-141/146b/216 and first and second sets of 17 random genes) and 11 TGF-beta pathway genes from predicted targets of miR-34b/34c/449. [file 1755-8794-1-61-S5.xls]

## Sheet: Union targets of 3 random miRs
A2ML1
A4GALT
AADAC
AAK1
AAMP
AARS2
ABCA1
ABCA2
ABCA3
ABCA7
ABCC10
ABCC2
ABCC6
ABCF2
ABHD12B
ABHD3
ACAA1
ACAD11
ACAD9
ACAN
ACAT2
ACBD6
ACCN1
ACOT9
ACOX3
ACP6
ACSL4
ACTA2
ACTB
ACTR10
ACTR3
ACTRT2
ACVR1B
ACYP1
ADAM15
ADAM17
ADAM23
ADAMTS3
ADAMTS6
ADAMTS9
ADAMTSL1
ADARB1
ADARB2
ADCY6
ADCYAP1
ADIPOR1
ADMR
ADORA3
ADPRHL2
ADRA1D
AFAP1
AFAP1L2
AFF4
AFP
AFTPH
AGA
AGBL4
AGBL5
AGK
AGPAT3
AGXT2L1
AHCY
AHNAK
AHRR
AIM2
AIRE
AKAP10
AKAP8
AKAP9
AKR1B10
AKR1CL1
AKT1S1
ALDH3B1
ALDH5A1
ALDH7A1
ALG12
ALOX5AP
ALOXE3
ALPI
ALPK1
ALS2CR11
ALS2CR12
ALS2CR13
ALS2CR7
AMAC1L1
AMD1
AMMECR1L
AMN1
ANAPC4
ANG
ANGPT2
ANGPTL2
ANGPTL4
ANKHD1
ANKRD13D
ANKRD15
ANKRD16
ANKRD28
ANKRD41
ANKRD44
ANKRD47
ANKRD5
ANKRD53
ANKS1B
ANKS3
ANKZF1
ANP32B
ANXA9
AOX1
AP1B1
AP1GBP1
AP2A1
AP3B2
AP4B1
APBA3
APEX1
APOB
APPL2
APRIN
APRT
AQP10
AQP11
AQP2
AQP3
AQR
ARAF
ARD1A
ARF6
ARFIP2
ARHGAP12
ARHGAP17
ARHGAP30
ARHGAP6
ARHGDIA
ARHGEF1
ARHGEF2
ARHGEF4
ARID1A
ARID3A
ARL14
ARL3
ARMC2
ARMC4
ARMC8
ARMCX1
ARMCX5
ARMET
ARSG
ARSK
ASB1
ASB10
ASB14
ASB3
ASCC1
ASCC3L1
ASH1L
ASNS
ASPHD2
ASPM
ATAD2
ATAD2B
ATCAY
ATG4D
ATG7
ATOH8
ATP10B
ATP13A1
ATP1A4
ATP5G2
ATP6AP2
ATP6V0C
ATP6V0D1
ATP6V1C2
ATP6V1G3
ATP7B
ATP8B1
ATP8B3
ATPAF2
ATXN2L
ATXN7L1
ATXN7L2
AXIN2
AZIN1
B3GALT2
B3GAT3
B3GNT1
B3GNT2
B4GALT2
B4GALT7
BAALC
BACH1
BAHD1
BAI1
BAI3
BARHL1
BAT2D1
BAT4
BAT5_HUMAN
BAZ2A
BAZ2B
BBS9
BCAS4
BCAT2
BCCIP
BCDIN3
BCL11A
BCL11B
BCL2L1
BCL2L2
BCL2L7P1
BCL9
BCMO1
BCOR
BCORL1
BECN1
BEST2
BEXL1
BHLHB8
BICC1
BICD2
BID
BIK
BIVM
BLM
BLNK
BLVRA
BLZF1
BMP10
BMP2KL
BNIP3L
BOC
BOLA1
BPIL3
BRAP
BRD8
BRDT
BRF1
BRI3
BRI3P1
BRP44
BRSK1
BRUNOL4
BRUNOL6
BSG
BST2
BTBD14A
BTBD14B
BTBD3
BTF3L3
BTK
BTN2A1
BTN2A3
BTNL2_HUMAN
BUD13
BUD31
BXDC1
BXDC5
BZRAP1
BZW1
C10orf28
C10orf30
C10orf31
C10orf46
C10orf53
C10orf61
C10orf68
C10orf78
C10orf80
C10orf84
C10orf96
C11orf37
C11orf53
C11orf59
C11orf63
C11orf9
C12orf26
C12orf38
C12orf51
C14orf119
C14orf121
C14orf124
C14orf166
C14orf179
C14orf43
C14orf45
C15orf32
C16orf14
C16orf24
C16orf42
C16orf5
C16orf59
C16orf79
C17orf42
C17orf46
C17orf60
C18orf21
C18orf22
C18orf30
C19orf36
C19orf51
C19orf53
C19orf7
C1orf103
C1orf142
C1orf145
C1orf163
C1orf172
C1orf176
C1orf179
C1orf186
C1orf192
C1orf2
C1orf201
C1orf213
C1orf26
C1orf41
C1orf43
C1orf61
C1orf62
C1orf63
C1orf89
C1orf91
C20orf112
C20orf117
C20orf12
C20orf185
C20orf20
C20orf26
C20orf42
C20orf46
C20orf57
C20orf62
C20orf7
C20orf70
C20orf72
C21orf33
C21orf49
C21orf55
C21orf88
C22orf16
C22orf23
C22orf28
C22orf36
C2orf17
C2orf21
C2orf53
C3orf18
C3orf24
C3orf25
C3orf42
C3orf45
C4BPA
C4orf22
C4orf23
C4orf6
C5orf23
C5orf25
C6orf115
C6orf129
C6orf153
C6orf166
C6orf173
C6orf184
C6orf192
C6orf203
C6orf204
C6orf97
C7orf24
C7orf27
C7orf28A
C7orf28B
C7orf38
C7orf43
C7orf46
C8orf34
C8orf74
C9orf116
C9orf125
C9orf126
C9orf155
C9orf18
C9orf19
C9orf25
C9orf3
C9orf32
C9orf41
C9orf6
C9orf85
C9orf86
C9orf9
C9orf93
C9orf97
CA6
CABC1
CABIN_HUMAN
CABP1
CACNA1F
CACNA1G
CACNG1
CACNG6
CAD
CADM1
CALM1
CALML4
CAMK2G
CAP1
CAPN5
CAPSL
CAPZA2
CAPZB
CARD10
CARD11
CARS
CASC3
CASC4
CASK
CASKIN1
CASP10
CBARA1
CBL
CBLN3
CBWD6
CC2D1A
CCBL2
CCBP2
CCDC101
CCDC102A
CCDC103
CCDC109B
CCDC110
CCDC111
CCDC117
CCDC124
CCDC131
CCDC132
CCDC23
CCDC28A
CCDC5
CCDC50
CCDC56
CCDC57
CCDC59
CCDC62
CCDC70
CCDC77
CCDC83
CCDC85B
CCDC88
CCDC89
CCDC96
CCK
CCL19
CCL5
CCL7
CCNA2
CCNC
CCNG2
CCR3
CCR7
CCR9
CCS
CCT2
CCT3
CD164L2
CD180
CD1B
CD1C
CD2
CD2BP2
CD300LG
CD33
CD3G
CD40LG
CD47
CD53
CD6
CD79B
CD84
CDADC1
CDC26
CDC26_HUMAN
CDC2L5
CDC42
CDC42P2
CDH10
CDH18
CDH3
CDH4
CDK5R2
CDKN2AIP
CDKN3
CDR2
CDR2L
CDRT1
CDRT15
CDS1
CDY1_HUMAN
CEBPG
CENPB
CENPC1
CENTG3
CEP110
CEP290
CEP72
CES2
CETN2
CETN3
CFH
CFHR1
CGA
CHAC2
CHAD
CHAF1B
CHCHD1
CHCHD2
CHCHD3
CHCHD6
CHD1L
CHEK1
CHFR
CHI3L2
CHIA
CHMP5
CHRD
CHST14
CHST8
CHSY-2
CITED4
CKAP4
CLASP2
CLCA4
CLCNKA
CLCNKB
CLDN19
CLDN2
CLIC1
CLK2
CLMN
CLN3
CLN5
CLPB
CLPTM1
CLSPN
CLTA
CLTC
CLYBL
CMAH
CMPK
CMPK1
CMTM1
CMTM2
CMYA1
CN057_HUMAN
CNKSR1
CNOT1
CNTF
CNTFR
CNTNAP1
CNTNAP4
COASY
COG2
COL12A1
COL13A1
COL4A2
COL5A3
COL7A1
COL8A2
COL9A1
COMMD2
COMMD7
COPS3
COPS4
COPS8
COQ10A
COQ4
CORO1B
COX5A
COX6A1
COX6B1
COX7A2
COX7AP2
COX7C
CPA6
CPAMD8
CPEB4
CPSF6
CRB3
CREB3L4
CREB5
CREBZF
CRELD2
CRIM1
CRK
CRLF3
CRLS1
CROCC
CRP
CRSP8
CRTAM
CRTC3
CRY1
CRYGS
CRYM
CRYZL1
CSAG1
CSAG2
CSAG3B
CSF2
CSF2RA
CSF3R
CSK
CSMD1
CSMD3
CSN1S1
CSNK1G3
CSPG4LYP1
CSTL1
CTBP2
CTF8
CTH
CTNNAL1
CTNND1
CTRL
CTSK
CTSL2
CTTN
CTTNBP2
CUGBP1
CUGBP2
CUTL2
CXADR
CXCL11
CXCL5
CXorf22
CXorf28
CXorf31
CXorf56
CYB5A
CYB5R1
CYP11A1
CYP2A7
CYP2G1P
CYP3A43
CYP4B1
CYP4F12
CYP4X1
CYP8B1
D2HGDH
DAOA
DAP3
DAPK2
DAXX
DAZ1
DAZAP1
DCAMKL1
DCDC2B
DCLK1
DCLRE1A
DCLRE1C
DCPS
DCST1
DCTN1
DCTN3
DCUN1D4
DDB2
DDHD1
DDIT4
DDX31
DDX3X
DDX41
DDX42
DDX51
DECR2
DEFA7P
DEFB111
DENND2D
DENR
DFFB
DGKK
DHH
DHRS12
DHRS4
DHRS4L2
DHX15
DHX32
DHX38
DIAPH3
DIO2
DIP2B
DIS3L
DKKL1
DLG2
DLG5
DLGAP1
DLGAP3
DLGAP4
DLST
DLSTP
DLX2
DMAP1
DMBT1
DMKN
DMRTC2
DMXL2
DNAH17
DNAJB1
DNAJB5
DNAJB6
DNAJC12
DNAJC7
DNAL4
DNASE1L1
DNASE1L2
DNM2
DNMBP
DNMT1
DNPEP
DOCK1
DOCK6
DOK1
DOK4
DOLPP1
DONSON
DQX1
DRBP1_HUMAN
DRD1
DRD4
DRD5
DSCR8
DSG3
DSP
DTNA
DTNBP1
DTX3
DUS2L
DUSP1
DUSP10
DUSP19
DUSP23
DYNC1H1
DYNC1LI1
DYNLT3
DYRK1A
DYRK1B
EARS2
EBF2
EBP
EBPL
ECEL1
EDA2R
EDF1
EDG5
EFEMP1
EFNB2
EGFL8
EGFL9
EGFR
EGLN2
EGR3
EHBP1
EHMT1
EIF2AK2
EIF2C1
EIF3S2
EIF4A1
EIF4E
EIF4ENIF1
EIF4G2
EIF5A
EIF5A2
EIF5AL1
ELAVL1
ELAVL2
ELF2
ELF3
ELL3
ELMO3
ELOVL1
EMD
EMG1
EML4
EMX1
ENAM
ENPEP
ENPP3
ENSA
ENTPD1
ENY2
EP400
EPHA1
EPHA5
EPHA7
EPHX2
EPS15L1
ERBB4
ERICH1
ETF1
ETFA
ETV7
EVI1
EVX1
EVX2
EXDL2
EXOD1
F12
FABPE_HUMAN
FADD
FAHD1
FAIM
FAM107A
FAM108B1
FAM109B
FAM110A
FAM112B
FAM116B
FAM118A
FAM119A
FAM120AOS
FAM134B
FAM14A
FAM21B
FAM22B
FAM22C
FAM24B
FAM26A
FAM3D
FAM40A
FAM44A
FAM46A
FAM55D
FAM57A
FAM57B
FAM62C
FAM63A
FAM65A
FAM81B
FAM83A
FANCG
FARP2
FAS
FBLIM1
FBX47_HUMAN
FBXL10
FBXL2
FBXL20
FBXO3
FBXO32
FBXO33
FBXO7
FBXO8
FBXW11
FBXW2
FBXW9
FCAMR
FCAR
FCER1G
FCHO2
FCRL6
FETUB
FEV
FGD2
FGD3
FGF1
FGFR1
FGFR2
FKBP2
FLAD1
FLI1
FLJ20152
FLJ20309
FLJ21839
FLJ25476
FLJ43582
FLNA
FLOT2
FLRT1
FMNL1
FMO6P
FNBP4
FNDC8
FOLR2
FOXC1
FOXG1
FOXG1B
FOXL2
FOXP3
FOXP4
FOXQ1
FOXR1
FOXRED2
FRMD5
FRS3
FRY
FTHL17
FTL
FUCA1
FUK
FURIN
FUS
FUT7
FXR2
FZD9
G0S2
G6PC2
GABARAP
GABARAPL1
GABARAPL3
GABBR1
GABRA1
GABRR3
GAD1
GAGE4
GAL3ST3
GAL3ST4
GALE
GALR1
GANAB
GAPVD1
GARNL1
GARNL3
GAS2L1
GAS8
GATAD2B
GBAS
GBGT1
GCAT
GCH1
GCKR
GCN5L2
GCP4_HUMAN
GDA
GDAP1L1
GDI2
GDNF
GDPD2
GEMIN4
GFM1
GFRAL
GGTLA1
GHITM
GHSR
GIMAP2
GIMAP4
GIMAP5
GINS3
GJB4
GJB5
GJE1
GKAP1
GLB1
GLDN
GLI3
GLIS3
GLP2R
GLRA2
GLS2
GMPS
GNAI3
GNAZ
GNB2L1
GNG11
GNG3
GNGT1
GNGT2
GNL3L
GNMT
GNPDA1
GNPTG
GOLGA6
GOLGB1
GOLT1A
GOSR2
GPBP1
GPBP1L1
GPHA2
GPI
GPM6A
GPR109A
GPR109B
GPR125
GPR137
GPR142
GPR148
GPR158
GPR161
GPR172A
GPR174
GPR175
GPR42
GPR6
GPR63
GPR65
GPR84
GPR85
GPR89A
GPR89B
GPR97
GPRASP2
GPSM2
GPX3
GPX5
GPX7
GRAMD1A
GRIA3
GRLF1
GRM3
GRM5
GRM7
GRTP1
GRWD1
GSC
GSR
GSTA2
GSTCD
GSTK1
GSTP1
GSTZ1
GTF2H1
GTF2H4
GTF2I
GTF2IRD1
GTF3C3
GTPBP3
GUCA1A
GZMK
GZMM
H1FNT
H2AFJ
HACL1
HADHB
HAL
HAND2
HAO2
HAPLN3
HARS
hCG_1995786
hCG_2000329
hCG_2015956
HCK
HCLS1
HD
HDAC3
HDAC6
HDAC7A
HDDC3
HDHD1A
HDLBP
HECTD3
HEMGN
HEPH
HERPUD2
HEXIM2
HFE2
HIC2
HIF3A
HIP1R
HIPK1
HIRIP3
HISPPD2A
HIST1H2BN
HIST1H4I
HIVEP2
HLA-B
HLA-C
HLA-DRB1
HLA-F
HLA-G
HLA-J
HLF
HMBOX1
HMG1L10
HMGB1
HMGCL
HMGCLL1
HNRGT_HUMAN
HNRNPM
HNRPA3
HNRPC
HNRPD
HNRPDL
HNRPH2
HNRPM
HOOK1
HORMAD2
HOXA3
HOXA6
HOXB5
HOXC11
HPGD
HPRT1
HRASLS
HRG
HRH4
HS2ST1
HS3ST3B1
HS6ST2
HSBP1
HSCB
HSD17B10
HSD17B3
HSD17B7
HSD17B7P2
HSFY2
HSPA1A
HSPBAP1
HSPG2
HTATIP
HTR1B
HTR2C
HTR4
HTR5A
HTRA2
HTRA4
HYAL1
HYAL2
HYAL4
IARS
ICAM1
IDH2
IER3
IFI44L
IFI6
IFIT1L
IFIT3
IFT20
IGFBPL1
IGHV3-15
IGHV3-53
IGKV1-17
IGKV3-15
IGKV3D-15
IGLC2
IGLC3
IGLV1-44
IGSF1
IGSF11
IGSF8
IHPK1
IKZF4
IL17D
IL18
IL23R
IL28A
IL28B
IL3
IL4R
ILVBL
IMPDH2
ING1
INPP4B
INTS2
INTS5
INTS8
INTU
INVS
IPPK
IQCB1
IRAK1
IRF2
IRGQ
IRX3
IRX6
ISCA2
ISG20
ISG20L2
ITCH
ITFG3
ITGA11
ITGA2B
ITGA3
ITGAE
ITGB7
ITIH5
ITPKA
IVD
IZUMO1
JAK2
JAM2
JAZF1
JDP2
JMJD1A
JMJD1C
JMJD2D
JMJD3
JMJD6
KATNAL2
KBTBD2
KCNA1
KCNC3
KCND3
KCNF1
KCNH2
KCNH6
KCNK13
KCNK16
KCNMA1
KCNMB1
KCNN4
KCNT2
KCTD15
KCTD20
KEAP1
KHDRBS1
KIAA0133
KIAA0141
KIAA0240
KIAA0241
KIAA0256
KIAA0430
KIAA0528
KIAA0556
KIAA0649
KIAA0774
KIAA0831
KIAA1005
KIAA1033
KIAA1045
KIAA1107
KIAA1199
KIAA1219
KIAA1245
KIAA1411
KIAA1429
KIAA1430
KIAA1522
KIAA1539
KIAA1600
KIAA1602
KIAA1618
KIAA1632
KIAA1704
KIAA1949
KIAA2018
KIF13A
KIF18A
KIF22
KIF27
KIF2C
KIFAP3
KIR2DL1
KIR2DL4
KISS1
KLF13
KLF14
KLF6
KLF7
KLF8
KLHDC3
KLHDC7A
KLHL23
KLHL4
KLK8
KLRC3
KLRC4
KRA24_HUMAN
KRAS
KRCC1
KRT1
KRT20
KRT37
KRT71
KRT72
KRT80
KRTAP10-10
KRTAP11-1
KRTAP15-1
KRTAP19-2
KRTAP5-6
L1TD1
L2HGDH
LACTB
LACTB2
LAMA2
LAMB3
LAMC1
LARP6
LASP1
LASS2
LCE1A
LCE1C
LCE2D
LCK
LCTL
LDHAL6A
LDHB
LDLR
LHFP
LHFPL2
LHFPL5
LHX5
LIG3
LIM2
LIN28
LIPI
LLGL2
LMTK2
LOC146429
LOC150786
LOC220594
LOC284417
LOC388564
LOC642623
LOC643205
LOC653075
LOC727940
LOC728080
LOC728403
LOC728932
LOC730322
LOC730436
LOC731796
LOH11CR2A
LONRF2
LPGAT1
LPHN2
LPHN3
LRCH4
LRFN5
LRGUK
LRRC15
LRRC16
LRRC43
LRRC45
LRRC47
LRRC49
LRRC56
LRRC58
LRRC7
LRRK1
LSM10
LSM14B
LTB
LUM
LY6D
LY6G6D
LYL1
LYRM7
MAFF
MAGEE1
MAGEF1
MAL
MAML1
MAML3
MANEAL
MAP3K11
MAP3K3
MAP3K6
MAP3K8
MAP9
MAPRE1
MAPRE2
MARCH6
MARCH9
MARCO
MARK1
MARK2
MARVELD2
MARVELD3
MAT2A
MATK
MATN4
MATR3
MAZ
MBNL2
MBTPS1
MCFD2
MCL1
MCM10
MCM9
MCOLN3
MCPH1
MCTP2
MDC1
MDM4
MEA1
MECR
MED10
MED12L
MED4
MED8
MEF2D
MEGF11
MEIS2
MEP1A
MET
METAP1
METTL1
METTL2B
METTL6
METTL7A
MFAP1
MFSD9
MGC29891
MICALCL
MINA
MINK1
MKLN1
MKS1
MLL2
MLLT10
MLLT3
MLRM_HUMAN
MLXIP
MMP14
MMP15
MMP16
MMP26
MMP28
MMP9
MOAP1
MOBKL2C
MOBP
MOGAT3
MON1B
MORC3
MORG1_HUMAN
MORN1
MOSC1
MPHOSPH6
MPHOSPH9
MPO
MPPE1
MPPED2
MPV17L
MR1
MRAP
MRC2
MRO
MRPL10
MRPL11
MRPL37
MRPL38
MRPL44
MRPL46
MRPL47
MRPL48
MRPL54
MRPS2
MRPS33
MRS2L
MRTO4
MS4A10
MS4A12
MS4A4A
MS4A8B
MSGN1
MSL3L1
MSN
MSRA
MST1
MST1R
MTA2
MTFMT
MTHFD1L
MTHFD2L
MTL5
MTMR4
MT-ND1
MUC13
MUC19
MVD
MXD3
MXD4
MYBBP1A
MYBL1
MYCBP2
MYH1
MYH9
MYO18B
MYO1F
MYO5A
MYO5C
MYO6
MYO9A
MYOG
MYOM1
MYST1
MYT1
NAB1
NAGPA
NAGS
NARG1
NAT11
NCBP1
NCF4
NCKAP1
NCKIPSD
NCOA1
NCOA3
NCOA5
NCOR1
NDRG1
NDST2
NDUFA5
NDUFB5
NEB
NEDD1
NEFM
NEIL1
NEK10
NEK2
NEK4
NEK5
NETO1
NEUROD2
NEUROG2
NEXN
NFAT5
NFATC4
NFE2
NFIB
NFIX
NFRKB
NFS1
NFX1
NGFRAP1
NHLH2
NHS
NID2
NIPA1
NKIRAS2
NKX1-1
NKX2-2
NLGN4Y
NLRP12
NLRX1
NM_001013739.1
NM_001080452.1
NM_014187.2
NM_018652.4
NM_173565.2
NM_207646
NME1
NME4
NNAT
NO55_HUMAN
NOLA1
NOS1AP
NOVA1
NOX4
NOXO1
NP_001001687.1
NP_001001706.1
NP_001007126.1
NP_001007541.1
NP_001008404.1
NP_001009993.2
NP_001013649.1
NP_001013747.1
NP_001013860.1
NP_001017421.1
NP_001017920.1
NP_001017980.1
NP_001017992.1
NP_001020361.1
NP_001025045.1
NP_001028721.1
NP_001032647.2
NP_001034845.1
NP_001035800.1
NP_001072996.1
NP_001073943.1
NP_001074008.1
NP_001074306.1
NP_001075144.1
NP_056002.1
NP_056087.2
NP_057576.2
NP_060229.2
NP_060380.2
NP_060461.3
NP_060818.3
NP_061122.4
NP_061157.2
NP_071373.2
NP_077297.2
NP_112203.1
NP_114110.1
NP_569736.1
NP_612392.1
NP_612448.1
NP_631913.2
NP_653219.1
NP_659410.3
NP_659495.1
NP_683701.2
NP_689672.2
NP_689963.2
NP_690852.1
NP_694957.2
NP_699199.2
NP_710154.1
NP_775754.1
NP_775836.2
NP_775857.1
NP_775938.1
NP_795361.1
NP_808879.2
NP_872431.2
NP_877438.2
NP_878274.1
NP_898885.1
NP_938204.1
NP_940847.1
NP_954697.1
NP_955369.1
NP_981952.1
NP_996849.2
NP_997249.1
NP_997284.1
NP_997719.2
NPAS4
NPBWR1
NPC1
NPC2
NPIP
NPR3
NPTN
NPTX1
NR_001278.1
NR_002593.1
NR0B2
NR1I2
NR1I3
NR2F1
NRF1
NRG3
NRIP3
NRM
NRP1
NRP2
NRSN1
NSFL1C
NSL1
NSMCE4A
NSUN6
NTF5
NUBP1
NUDT16P
NUDT5
NUDT9
NUMA1
NUMB
NUP153
NUP160
NUP214
NUTF2
NXPH3
OBFC1
OCRL
ODC1
ODZ3
OGDHL
OGFOD2
OLFM2
OLFM4
OLIG3
OMA1
OPRS1
OR10A6
OR10C1
OR10G8
OR10H5
OR10K2
OR2V2
OR4C12
OR4D6
OR4K2
OR4K5
OR51A7
OR51B6
OR51F1
OR52A4
OR52H1
OR52K1
OR52N4
OR56B4
OR5D16
OR5J2
OR6N2
OR7D2
OR7D4
OR8B12
OR8B8
OR8G2_HUMAN
OR9Q1
ORC5L
OSBPL11
OSBPL8
OSGIN1
OTP
OTUB2
OTUD4
OTUD7B
P2RY11
P4HA3
P54762-3
PA2G4
PABPC1
PACS2
PACSIN1
PACSIN3
PAGE4
PAN3
PANX2
PAOX
PAPOLG
PAPPA
PAPSS1
PARD3B
PARL
PARP1
PARP10
PARP12
PAX9
PAXIP1
PBX2
PCBP4
PCCA
PCDH12
PCDHB15
PCDHB5
PCDHGA1
PCDHGA10
PCDHGA11
PCDHGA12
PCDHGA2
PCDHGA3
PCDHGA4
PCDHGA5
PCDHGA6
PCDHGA7
PCDHGA8
PCDHGA9
PCDHGB1
PCDHGB2
PCDHGB3
PCDHGB4
PCDHGB5
PCDHGB6
PCDHGB7
PCDHGC3
PCDHGC4
PCDHGC5
PCGF2
PCID2
PDCD10
PDCD11
PDCD2
PDCL
PDCL3
PDE11A
PDE1C
PDE6D
PDE6H
PDGFRB
PDIA3
PDIK1L
PDLIM1
PDXDC2
PDXP
PDZD3
PDZRN3
PEPP2_HUMAN
PER1
PER3
PES1
PEX1
PEX11A
PEX11G
PEX5L
PFDN2
PFKFB3
PFN2
PFTK1
PGAM4
PGLS
PGPEP1
PHF1
PHF19
PHF21B
PHKA1
PHKB
PHLDA2
PHLDB1
PHOX2B
PIB5PA
PICK1
PIGB
PIGH
PIGU
PIK3CB
PIK3CD
PIP5K1B
PIP5K2B
PIR
PITPNC1
PITPNM2
PITPNM3
PITX3
PIWIL4
PJA1
PKD2L1
PKD2L2
PKHD1
PLA2G12B
PLA2G7
PLAGL1
PLAUR
PLCB1
PLCD1
PLCD3
PLCE1
PLCH2
PLCL2
PLCXD2
PLD3
PLEKHA4
PLEKHA5
PLEKHG4
PLEKHG5
PLEKHG6
PLEKHH3
PLEKHN1
PLK2
PLK3
PLN
PLP1
PLRG1
PLSCR2
PLXDC2
PLXNA1
PLXNB1
PLXNB3
PM14_HUMAN
PMCHL2
PML
PMS1
PMS2L4
PNCK
PNPLA3
PNRC1
PODXL2
POLD1
POLE2
POLE4
POLL
POLR1A
POLR1C
POLR2A
POLR2G
POLR3H
POM121
POM121L2
POP4
POR
POTE8_HUMAN
POU3F3
POU4F1
POU5F1P1
PPA1
PPAP2C
PPBP
PPEF1
PPFIA3
PPHLN1
PPIB
PPID
PPIH
PPM1B
PPM1D
PPM1K
PPP1R11
PPP1R12C
PPP1R14B
PPP1R14C
PPP1R7
PPP1R9B
PPP2CA
PPP2CB
PPP2R2D
PPP2R5C
PPP2R5D
PPP4R1L
PPRC1
PRAF2
PRAM1
PRAMEF14
PRAMEF2
PRAMEF6
PRB3
PRCP
PRDM1
PRDM14
PRDM5
PRDM6
PRDX4
PREB
PREP
PREX1
PREX1_HUMAN
PRF1
PRKCE
PROKR2
PRPF4B
PRPS1
PRR11
PRR15
PRR9
PRRG3
PRRT2
PRRX1
PRTFDC1
PRX
PRY
PSCA
PSG2
PSIP1
PSKH2
PSMA2
PSMA5
PSMB9
PSMC6
PSMD1
PSMD10
PSMD11
PSMD3
PSME1
PTBP1
PTBP2
PTCD2
PTCHD1
PTEN
PTENP1
PTGER3
PTGES2
PTGFRN
PTHR1
PTPLA
PTPLAD1
PTPN12
PTPRA
PTPRD
PTPRH
PTPRO
PTPRT
PTPRZ1
PTRF
PUS3
PXK
PXMP2
PYDC1
Q13383_HUMAN
Q2M238_HUMAN
Q2MV58-6
Q2VIK4_HUMAN
Q2VIK8_HUMAN
Q3C1V8_HUMAN
Q562T4_HUMAN
Q580R0-2
Q58FF2_HUMAN
Q59F31_HUMAN
Q5JXA8_HUMAN
Q5SZB1_HUMAN
Q5T344_HUMAN
Q5T740_HUMAN
Q5VZ27_HUMAN
Q5W0B8_HUMAN
Q5XG89_HUMAN
Q658K6_HUMAN
Q6H1K9_HUMAN
Q6NZ63_HUMAN
Q6P094_HUMAN
Q6P6C6_HUMAN
Q6PDB4_HUMAN
Q6PEB8_HUMAN
Q6PIW0_HUMAN
Q6UWF5_HUMAN
Q6UXS0_HUMAN
Q6ZMT9_HUMAN
Q6ZNY1_HUMAN
Q6ZP43_HUMAN
Q6ZP58_HUMAN
Q6ZR32_HUMAN
Q6ZR94_HUMAN
Q6ZRG4_HUMAN
Q6ZRI4_HUMAN
Q6ZRJ0_HUMAN
Q6ZRR3_HUMAN
Q6ZRV4_HUMAN
Q6ZRY0_HUMAN
Q6ZS33_HUMAN
Q6ZTC8_HUMAN
Q6ZTI5_HUMAN
Q6ZTN9_HUMAN
Q6ZTZ0_HUMAN
Q6ZUE9_HUMAN
Q6ZUP2_HUMAN
Q6ZUU7_HUMAN
Q6ZV15_HUMAN
[truncated: 846 more rows]

## Sheet: 1st 17 random genes
LHPP
C14orf147
FLJ11184
BRCA1
IMMP2L
RHOB
HIST2H2BE
CLN3
SHKBP1
CYP51A1
DHX40
CTDSP2
POMT1
PRMT2
ANKRD13D
IGF1R
UNC5CL

## Sheet: 2nd 17 random genes
ABCC3
ACVRL1
ANXA5
CD8A
CLIP2
EFNB1
ENTPD4
IFI30
KPNA3
MIPEP
NR2C1
PDHX
SETDB1
SFRS10
TMCC1
TOMM34
ZNF23

## Sheet: TGFb genes
BMP6
BMP7
FKBP1A
FKBP1B
FOS
FOSL1
MAPK7
MAPK9
SMAD7
SMOX
TGFBR2
