# Supplementary material for: An expression meta-analysis of predicted microRNA targets identifies a diagnostic signature for lung cancer
Source: BMC Med Genomics. 2008 Dec 16;1:61. doi: 10.1186/1755-8794-1-61 (PMC2633354; doi:10.1186/1755-8794-1-61)
Supplement: Additional file 6 — Diagnosis and prediction of the bronchoscopic specimens from the training set. [file 1755-8794-1-61-S6.xls]

## Sheet: Sheet1
Group	Prediction	patientid	status	diagnostic bronch? (Y/N)	Code	cancer type		Group	Prediction	patientid	status	diagnostic bronch? (Y/N)	cancer type	cancer stage
1	1	163	FC	N	LCLC	Large Cell		2	2	78	FNC	N	None	None
1	1	183	FC	N	AD	Adenocarcinoma		2	2	102	CNC	N	None	None
1	1	186	FC	N	AD	Adenocarcinoma		2	2	103	CNC	N	None	None
1	1	192	FC	N	SCC	Squamous		2	2	108	FNC	N	None	None
1	1	193	CC	N	LCLC	Large Cell		2	2	112	CNC	N	None	None
1	1	204	FC	N	AD	Adenocarcinoma		2	2	114	CNC	N	None	None
1	1	225	CC	N	SCC	Squamous		2	2	117	CNC	N	None	None
1	1	238	FC	N	SCC	Squamous		2	2	118	CNC	N	None	None
1	1	239	CC	N	SCC	Squamous		2	2	119	FNC	N	None	None
1	1	244	FC	N	AD	Adenocarcinoma		2	2	121	CNC	N	None	None
1	1	257	FC	N	AD	Adenocarcinoma		2	2	122	FNC	N	None	None
1	1	273	FC	N	SCC	Squamous		2	2	123	CNC	N	None	None
1	1	277	CC	N	SCC	Squamous		2	2	125	CNC	N	None	None
1	1	296	FC	N	AD	Adenocarcinoma		2	2	126	FNC	N	None	None
1	1	310	FC	N	AD	Adenocarcinoma		2	2	127	FNC	N	None	None
1	1	311	CC	N	SCC	Squamous		2	2	129	CNC	N	None	None
1	1	340	CC	N	NSCLC	Non Small Cell		2	2	131	CNC	N	None	None
1	1	343	CC	N	SCC	Squamous		2	2	132	CNC	N	None	None
1	1	364	CC	N	LCLC	Large Cell		2	2	133	CNC	N	None	None
1	1	365	FC	N	NSCLC	Non Small Cell		2	2	134	FNC	N	None	None
1	1	390	CC	N	SCC	Squamous		2	2	136	FNC	N	None	None
1	1	196	FC	Y	SCC	Squamous		2	2	137	CNC	N	None	None
1	1	205	FC	Y	LCLC	Large Cell		2	2	138	FNC	N	None	None
1	1	211	FC	Y	AD	Adenocarcinoma		2	2	141	CNC	N	None	None
1	1	219	FC	Y	AD	Adenocarcinoma		2	2	144	FNC	N	None	None
1	1	249	CC	Y	SCLC	Small Cell		2	2	146	CNC	N	None	None
1	1	260	FC	Y	SCC	Squamous		2	2	147	CNC	N	None	None
1	1	262	FC	Y	NSCLC	Non Small Cell		2	2	148	CNC	N	None	None
1	1	280	FC	Y	SCC	Squamous		2	2	151	CNC	N	None	None
1	1	285	CC	Y	AD	Adenocarcinoma		2	2	153	FNC	N	None	None
1	1	290	CC	Y	NSCLC	Non Small Cell		2	2	156	FNC	N	None	None
1	1	292	FC	Y	NSCLC	Non Small Cell		2	2	158	CNC	N	None	None
1	1	302	FC	Y	SCC	Squamous		2	2	159	FNC	N	None	None
1	1	306	FC	Y	SCC	Squamous		2	2	161	CNC	N	None	None
1	1	307	CC	Y	SCLC	Small Cell		2	2	162	CNC	N	None	None
1	1	308	CC	Y	SCC	Squamous		2	2	165	CNC	N	None	None
1	1	339	FC	Y	SCLC	Small Cell		2	2	169	CNC	N	None	None
1	1	349	FC	Y	NSCLC	Non Small Cell		2	2	173	CNC	N	None	None
1	1	362	CC	Y	NSCLC	Non Small Cell		2	2	180	CNC	N	None	None
1	1	380	CC	Y	SCLC	Small Cell		2	2	184	CNC	N	None	None
1	1	384	CC	Y	SCC	Squamous		2	2	187	CNC	N	None	None
1	1	385	CC	Y	SCC	Squamous		2	2	197	FNC	N	None	None
1	1	394	CC	Y	SCLC	Small Cell		2	2	198	FNC	N	None	None
1	1	295						2	2	202	CNC	N	None	None
1	2	171	CC	N	SCLC	Small Cell		2	2	207	FNC	N	None	None
1	2	172	CC	N	SCC	Squamous		2	2	234	CNC	N	None	None
1	2	195	FC	N	SCLC	Small Cell		2	2	261	CNC	N	None	None
1	2	206	CC	N	AD	Adenocarcinoma		2	2	269	FNC	N	None	None
1	2	299	CC	N	SCC	Squamous		2	2	300	CNC	N	None	None
1	2	341	CC	N	SCLC	Small Cell		2	2	318	CNC	N	None	None
1	2	113	CC	Y	SCLC	Small Cell		2	2	323	CNC	N	None	None
1	2	164	CC	Y	NSCLC	Non Small Cell		2	2	345	FNC	N	None	None
1	2	194	FC	Y	NSCLC	Non Small Cell		2	2	174	FNC	Y	None	None
1	2	201	CC	Y	SCC	Squamous		2	1	231	CNC	Y	None	None
1	2	212	FC	Y	SCLC	Small Cell		2	1	312	CNC	Y	None	None
1	2	216	FC	Y	NSCLC	Non Small Cell		2	1	313	CNC	Y	None	None
1	2	266	FC	Y	SCC	Squamous		2	1	355	FNC	Y	None	None
1	2	314	FC	Y	SCLC	Small Cell		2	1	155	CNC	N	None	None
1	2	331	CC	Y	SCC	Squamous		2	1	215	CNC	N	None	None
1	2	344	FC	Y	SCC	Squamous		2	1	242	FNC	N	None	None
								2	1	254	FNC	N	None	None
								2	1	255	FNC	N	None	None
								2	1	283	CNC	N	None	None
								2	1	284	FNC	N	None	None
								2	1	319	CNC	N	None	None
								2	1	346	CNC	N	None	None
								2	1	356	FNC	N	None	None
								2	1	358	FNC	N	None	None
								2	1	373	CNC	N	None	None
