# Supplementary material for: An expression meta-analysis of predicted microRNA targets identifies a diagnostic signature for lung cancer
Source: BMC Med Genomics. 2008 Dec 16;1:61. doi: 10.1186/1755-8794-1-61 (PMC2633354; doi:10.1186/1755-8794-1-61)
Supplement: Additional file 7 — Diagnosis and prediction of the bronchoscopic specimens from the validation set. [file 1755-8794-1-61-S7.xls]

## Sheet: diagnosis
Group	Prediction	patientid	status	diagnostic bronch? (Y/N)	Code	cancer type	cancer stage		Group	Prediction		status	diagnostic bronch? (Y/N)	cancer type	cancer stage
1	1	294	FC	N	?				2	2	168	FNC	N	?
1	1	309	CC	N	AD	Adenocarcinoma	3b		2	2	370	CNC	N	?
1	1	321	FC	N	NSCLC	Non Small Cell	1b		2	2	376	FNC	N	?
1	1	360	CC	Y	AD	Adenocarcinoma			2	2	379	CNC	N	?
1	1	386	FC	N	SCLC	Small Cell	Lim		2	2	400	CNC	N	?
1	1	391	FC	N	SCC	Squamous	3b		2	2	413	FNC	N	?
1	1	398	CC	Y	AD	Adenocarcinoma	3b		2	2	424	CNC	N	?
1	1	418	CC	Y	SCLC	Small Cell	Lim		2	2	433	CNC	N	?
1	1	428	CC	Y	AD	Adenocarcinoma	4		2	2	441	CNC	Y	?
1	1	434	FC	Y	NSCLC	Non Small Cell	4		2	2	443	FNC	Y	?
1	1	435	FC	N	SCLC	Small Cell	Ext		2	2	451	FNC	Y	?
1	1	447	FC	N	AD	Adenocarcinoma	3b		2	1	353	CNC	N	?
1	1	450	FC	Y	SCC	Squamous			2	1	377	FNC	N	?
1	1	453	CC	N	AD	Adenocarcinoma			2	1	406	CNC	N	?
1	2	404	CC	Y	SCC	Squamous	3b		2	1	423	CNC	N	?
1	2	422	FC	N	NSCLC	Non Small Cell	4		2	1	427	FNC	N	?
1	2	440	FC	Y	SCC	Squamous	4		2	1	430	FNC	N	?
1	2	446	FC	N	AD	Adenocarcinoma	1a
